# Supplementary material for: Somatic Mutation Profiles Revealed by Next Generation Sequencing (NGS) in 39 Chinese Hepatocellular Carcinoma Patients
Source: Front Mol Biosci. 2022 Jan 18;8:800679. doi: 10.3389/fmolb.2021.800679 (PMC8804344; doi:10.3389/fmolb.2021.800679)
Supplement: Supplementary file 2 [file Table6.xlsx]

## Sheet: Sheet1
Gene	Study	Sample ID	Cancer Type	Protein Change	Annotation	HGVSg	Functional Impact	Mutation Type	Variant Type	Copy #	COSMIC	MS	VS	Center	Chromosome	Start Pos	End Pos	Ref	Var	Allele Freq (T)	Allele Freq (N)	Variant Reads	Ref Reads	Variant Reads (Normal)	Ref Reads (Normal)	# Mut in Sample	HGVSc	gnomAD	ClinVar ID	dbSNP
TP53	Hepatocellular Carcinomas (INSERM, Nat Genet 2015)	BCM423T	Hepatocellular Carcinoma	R282W	OncoKB: Likely Oncogenic, level NA;CIViC: Functional: 1;MyCancerGenome: not present;CancerHotspot: yes;3DHotspot: yes	17:g.7577094G>A	MutationAssessor: impact: medium, score: 3.145;SIFT: impact: deleterious, score: 0;Polyphen-2: impact: probably_damaging, score: 1	Missense_Mutation	SNP		536	NA	NA	inserm.fr	17	7577094	7577094	G	A							53	ENST00000269305.4:c.844C>T	3.97757e-06	12364	rs28934574
	Hepatocellular Carcinomas (INSERM, Nat Genet 2015)	CHC1756T	Hepatocellular Carcinoma	P278S	OncoKB: Likely Oncogenic, level NA;CIViC: Predictive: 1;MyCancerGenome: not present;CancerHotspot: yes;3DHotspot: yes	17:g.7577106G>A	MutationAssessor: impact: medium, score: 3.325;SIFT: impact: deleterious, score: 0.03;Polyphen-2: impact: probably_damaging, score: 0.984	Missense_Mutation	SNP		222	NA	Valid	inserm.fr	17	7577106	7577106	G	A							90	ENST00000269305.4:c.832C>T		376642	rs17849781
	Hepatocellular Carcinomas (INSERM, Nat Genet 2015)	CHC1568T	Hepatocellular Carcinoma	E286K	OncoKB: Likely Oncogenic, level NA;CIViC: NA;MyCancerGenome: not present;CancerHotspot: yes;3DHotspot: yes	17:g.7577082C>T	MutationAssessor: impact: medium, score: 3.28;SIFT: impact: deleterious, score: 0;Polyphen-2: impact: probably_damaging, score: 0.977	Missense_Mutation	SNP		113	NA	NA	inserm.fr	17	7577082	7577082	C	T							82	ENST00000269305.4:c.856G>A		183752	rs786201059
	Hepatocellular Carcinomas (INSERM, Nat Genet 2015)	CHC2200T	Hepatocellular Carcinoma	R248L	OncoKB: Likely Oncogenic, level NA;CIViC: NA;MyCancerGenome: not present;CancerHotspot: yes;3DHotspot: yes	17:g.7577538C>A	MutationAssessor: impact: medium, score: 3.28;SIFT: impact: deleterious, score: 0;Polyphen-2: impact: probably_damaging, score: 0.995	Missense_Mutation	SNP		1298	NA	Valid	inserm.fr	17	7577538	7577538	C	A							93	ENST00000269305.4:c.743G>T		230253	rs11540652
	Hepatocellular Carcinomas (INSERM, Nat Genet 2015)	BCM739T	Hepatocellular Carcinoma	H193R	OncoKB: Likely Oncogenic, level NA;CIViC: NA;MyCancerGenome: not present;CancerHotspot: yes;3DHotspot: yes	17:g.7578271T>C	MutationAssessor: impact: medium, score: 2.965;SIFT: impact: deleterious, score: 0;Polyphen-2: impact: probably_damaging, score: 1	Missense_Mutation	SNP		196	NA	NA	inserm.fr	17	7578271	7578271	T	C							49	ENST00000269305.4:c.578A>G		184979	rs786201838
	Hepatocellular Carcinomas (INSERM, Nat Genet 2015)	CHC1061T	Hepatocellular Carcinoma	R337L	OncoKB: Likely Oncogenic, level NA;CIViC: NA;MyCancerGenome: not present;CancerHotspot: yes;3DHotspot: yes	17:g.7574017C>A	MutationAssessor: impact: medium, score: 2.95;SIFT: impact: deleterious, score: 0.01;Polyphen-2: impact: probably_damaging, score: 0.946	Missense_Mutation	SNP		56	NA	Valid	inserm.fr	17	7574017	7574017	C	A							82	ENST00000269305.4:c.1010G>T		142828	rs121912664
	Hepatocellular Carcinomas (INSERM, Nat Genet 2015)	CHC314T	Hepatocellular Carcinoma	H179Y	OncoKB: Likely Oncogenic, level NA;CIViC: NA;MyCancerGenome: not present;CancerHotspot: yes;3DHotspot: yes	17:g.7578395G>A	MutationAssessor: impact: medium, score: 3.27;SIFT: impact: deleterious, score: 0;Polyphen-2: impact: probably_damaging, score: 0.991	Missense_Mutation	SNP		329	NA	Valid	inserm.fr	17	7578395	7578395	G	A							82	ENST00000269305.4:c.535C>T		127815	rs587780070
	Hepatocellular Carcinomas (INSERM, Nat Genet 2015)	CHC1079T	Hepatocellular Carcinoma	R249S	OncoKB: Likely Oncogenic, level NA;CIViC: Functional: 2, Predictive: 1;MyCancerGenome: not present;CancerHotspot: yes;3DHotspot: yes	17:g.7577534C>A	MutationAssessor: impact: medium, score: 3.31;SIFT: impact: deleterious, score: 0;Polyphen-2: impact: probably_damaging, score: 0.989	Missense_Mutation	SNP		474	NA	Valid	inserm.fr	17	7577534	7577534	C	A							47	ENST00000269305.4:c.747G>T		12352	rs28934571
	Hepatocellular Carcinomas (INSERM, Nat Genet 2015)	CHC1154T	Hepatocellular Carcinoma	R249S	OncoKB: Likely Oncogenic, level NA;CIViC: Functional: 2, Predictive: 1;MyCancerGenome: not present;CancerHotspot: yes;3DHotspot: yes	17:g.7577534C>A	MutationAssessor: impact: medium, score: 3.31;SIFT: impact: deleterious, score: 0;Polyphen-2: impact: probably_damaging, score: 0.989	Missense_Mutation	SNP		474	NA	Valid	inserm.fr	17	7577534	7577534	C	A							166	ENST00000269305.4:c.747G>T		12352	rs28934571
	Hepatocellular Carcinomas (INSERM, Nat Genet 2015)	CHC1704T	Hepatocellular Carcinoma	R249S	OncoKB: Likely Oncogenic, level NA;CIViC: Functional: 2, Predictive: 1;MyCancerGenome: not present;CancerHotspot: yes;3DHotspot: yes	17:g.7577534C>A	MutationAssessor: impact: medium, score: 3.31;SIFT: impact: deleterious, score: 0;Polyphen-2: impact: probably_damaging, score: 0.989	Missense_Mutation	SNP		474	NA	Valid	inserm.fr	17	7577534	7577534	C	A							306	ENST00000269305.4:c.747G>T		12352	rs28934571
	Hepatocellular Carcinomas (INSERM, Nat Genet 2015)	CHC1754T	Hepatocellular Carcinoma	R249S	OncoKB: Likely Oncogenic, level NA;CIViC: Functional: 2, Predictive: 1;MyCancerGenome: not present;CancerHotspot: yes;3DHotspot: yes	17:g.7577534C>A	MutationAssessor: impact: medium, score: 3.31;SIFT: impact: deleterious, score: 0;Polyphen-2: impact: probably_damaging, score: 0.989	Missense_Mutation	SNP		474	NA	Valid	inserm.fr	17	7577534	7577534	C	A							192	ENST00000269305.4:c.747G>T		12352	rs28934571
	Hepatocellular Carcinomas (INSERM, Nat Genet 2015)	CHC1626T	Hepatocellular Carcinoma	C141W	OncoKB: Likely Oncogenic, level NA;CIViC: NA;MyCancerGenome: not present;CancerHotspot: yes;3DHotspot: yes	17:g.7578507G>C	MutationAssessor: impact: medium, score: 3.155;SIFT: impact: deleterious, score: 0;Polyphen-2: impact: probably_damaging, score: 1	Missense_Mutation	SNP		124	NA	Valid	inserm.fr	17	7578507	7578507	G	C							57	ENST00000269305.4:c.423C>G		376564	rs1057519977
	Hepatocellular Carcinoma (MSK, Clin Cancer Res 2018)	P-0020359-T01-IM6	Hepatocellular Carcinoma	R273C	OncoKB: Likely Oncogenic, level NA;CIViC: Functional: 1, Predictive: 2, Prognostic: 2;MyCancerGenome: not present;CancerHotspot: yes;3DHotspot: yes	17:g.7577121G>A	MutationAssessor: impact: medium, score: 3.18;SIFT: impact: deleterious, score: 0;Polyphen-2: impact: probably_damaging, score: 0.999	Missense_Mutation	SNP	diploid	1312	SOMATIC	Unknown	MSKCC	17	7577121	7577121	G	A	0.68		352	162		980	4	ENST00000269305.4:c.817C>T	1.19593e-05	43594	rs121913343
	Hepatocellular Carcinoma (MSK, Clin Cancer Res 2018)	P-0019422-T01-IM6	Hepatocellular Carcinoma	Y163C	OncoKB: Likely Oncogenic, level NA;CIViC: NA;MyCancerGenome: not present;CancerHotspot: yes;3DHotspot: yes	17:g.7578442T>C	MutationAssessor: impact: medium, score: 3.165;SIFT: impact: deleterious, score: 0;Polyphen-2: impact: probably_damaging, score: 0.999	Missense_Mutation	SNP	diploid	178	SOMATIC	Unknown	MSKCC	17	7578442	7578442	T	C	0.36		191	346		755	14	ENST00000269305.4:c.488A>G		127814	rs148924904
	Hepatocellular Carcinoma (MSK, Clin Cancer Res 2018)	P-0013464-T01-IM5	Hepatocellular Carcinoma	G245D	OncoKB: Likely Oncogenic, level NA;CIViC: NA;MyCancerGenome: not present;CancerHotspot: yes;3DHotspot: yes	17:g.7577547C>T	MutationAssessor: impact: medium, score: 3.31;SIFT: impact: deleterious, score: 0;Polyphen-2: impact: probably_damaging, score: 0.999	Missense_Mutation	SNP	diploid	607	SOMATIC	Unknown	MSKCC	17	7577547	7577547	C	T	0.11		92	757		646	7	ENST00000269305.4:c.734G>A	3.97671e-06	12355	rs121912656
	Hepatocellular Carcinoma (MSK, Clin Cancer Res 2018)	P-0009540-T01-IM5	Hepatocellular Carcinoma	H193R	OncoKB: Likely Oncogenic, level NA;CIViC: NA;MyCancerGenome: not present;CancerHotspot: yes;3DHotspot: yes	17:g.7578271T>C	MutationAssessor: impact: medium, score: 2.965;SIFT: impact: deleterious, score: 0;Polyphen-2: impact: probably_damaging, score: 1	Missense_Mutation	SNP	diploid	196	SOMATIC	Unknown	MSKCC	17	7578271	7578271	T	C	0.44		241	302		441	3	ENST00000269305.4:c.578A>G		184979	rs786201838
	Hepatocellular Carcinoma (MSK, Clin Cancer Res 2018)	P-0020428-T01-IM6	Hepatocellular Carcinoma	V272L	OncoKB: Likely Oncogenic, level NA;CIViC: NA;MyCancerGenome: not present;CancerHotspot: yes;3DHotspot: yes	17:g.7577124C>A	MutationAssessor: impact: medium, score: 3.175;SIFT: impact: deleterious, score: 0;Polyphen-2: impact: probably_damaging, score: 0.957	Missense_Mutation	SNP	diploid	136	SOMATIC	Unknown	MSKCC	17	7577124	7577124	C	A	0.29		242	602		897	3	ENST00000269305.4:c.814G>T		12358	rs121912657
	Hepatocellular Carcinoma (MSK, Clin Cancer Res 2018)	P-0006403-T01-IM5	Hepatocellular Carcinoma	R249S	OncoKB: Likely Oncogenic, level NA;CIViC: Functional: 2, Predictive: 1;MyCancerGenome: not present;CancerHotspot: yes;3DHotspot: yes	17:g.7577534C>A	MutationAssessor: impact: medium, score: 3.31;SIFT: impact: deleterious, score: 0;Polyphen-2: impact: probably_damaging, score: 0.989	Missense_Mutation	SNP	diploid	474	SOMATIC	Unknown	MSKCC	17	7577534	7577534	C	A	0.05	0.0012	25	432	1	842	1	ENST00000269305.4:c.747G>T		12352	rs28934571
	Hepatocellular Carcinoma (MSK, Clin Cancer Res 2018)	P-0000829-T01-IM3	Hepatocellular Carcinoma	R249S	OncoKB: Likely Oncogenic, level NA;CIViC: Functional: 2, Predictive: 1;MyCancerGenome: not present;CancerHotspot: yes;3DHotspot: yes	17:g.7577534C>A	MutationAssessor: impact: medium, score: 3.31;SIFT: impact: deleterious, score: 0;Polyphen-2: impact: probably_damaging, score: 0.989	Missense_Mutation	SNP	diploid	474	SOMATIC	Unknown	MSKCC	17	7577534	7577534	C	A	0.2		136	530		210	6	ENST00000269305.4:c.747G>T		12352	rs28934571
	Hepatocellular Carcinoma (MSK, Clin Cancer Res 2018)	P-0017499-T01-IM6	Hepatocellular Carcinoma	R280S	OncoKB: Likely Oncogenic, level NA;CIViC: NA;MyCancerGenome: not present;CancerHotspot: yes;3DHotspot: yes	17:g.7577098T>A	MutationAssessor: impact: medium, score: 2.59;SIFT: impact: deleterious, score: 0.03;Polyphen-2: impact: possibly_damaging, score: 0.843	Missense_Mutation	SNP	diploid	177	SOMATIC	Unknown	MSKCC	17	7577098	7577098	T	A	0.58		381	280		536	8	ENST00000269305.4:c.840A>T
	Liver Hepatocellular Adenoma and Carcinomas (MSK, PLOS One 2018)	s_AV_hcchca_001_T	Hepatocellular Carcinoma	R273C	OncoKB: Likely Oncogenic, level NA;CIViC: Functional: 1, Predictive: 2, Prognostic: 2;MyCancerGenome: not present;CancerHotspot: yes;3DHotspot: yes	17:g.7577121G>A	MutationAssessor: impact: medium, score: 3.18;SIFT: impact: deleterious, score: 0;Polyphen-2: impact: probably_damaging, score: 0.999	Missense_Mutation	SNP	diploid	1312	SOMATIC	NA	MSK-IMPACT	17	7577121	7577121	G	A	0.55	0.0033	749	616	3	898	5	ENST00000269305.4:c.817C>T	1.19593e-05	43594	rs121913343
	Liver Hepatocellular Carcinoma (AMC, Hepatology 2014)	H092773	Hepatocellular Adenoma	R273C	OncoKB: Likely Oncogenic, level NA;CIViC: Functional: 1, Predictive: 2, Prognostic: 2;MyCancerGenome: not present;CancerHotspot: yes;3DHotspot: yes	17:g.7577121G>A	MutationAssessor: impact: medium, score: 3.18;SIFT: impact: deleterious, score: 0;Polyphen-2: impact: probably_damaging, score: 0.999	Missense_Mutation	SNP	diploid	1312	Somatic	Unknown	LGGM	17	7577121	7577121	G	A	1		6				95	ENST00000269305.4:c.817C>T	1.19593e-05	43594	rs121913343
	Liver Hepatocellular Carcinoma (AMC, Hepatology 2014)	H071859	Hepatocellular Adenoma	Y234C	OncoKB: Likely Oncogenic, level NA;CIViC: Predictive: 1;MyCancerGenome: not present;CancerHotspot: yes;3DHotspot: yes	17:g.7577580T>C	MutationAssessor: impact: medium, score: 2.93;SIFT: impact: deleterious, score: 0;Polyphen-2: impact: probably_damaging, score: 0.98	Missense_Mutation	SNP	diploid	138	Somatic	Unknown	LGGM	17	7577580	7577580	T	C	0.7		7	3			45	ENST00000269305.4:c.701A>G	3.97646e-06	127820	rs587780073
	Liver Hepatocellular Carcinoma (AMC, Hepatology 2014)	H111889	Hepatocellular Adenoma	R280K	OncoKB: Oncogenic, level NA;CIViC: Predictive: 1;MyCancerGenome: not present;CancerHotspot: yes;3DHotspot: yes	17:g.7577099C>T	MutationAssessor: impact: medium, score: 3.285;SIFT: impact: deleterious, score: 0.04;Polyphen-2: impact: probably_damaging, score: 0.925	Missense_Mutation	SNP	diploid	177	Somatic	Unknown	LGGM	17	7577099	7577099	C	T	0.59		10	7			68	ENST00000269305.4:c.839G>A		376657	rs121912660
	Liver Hepatocellular Carcinoma (AMC, Hepatology 2014)	H050313	Hepatocellular Adenoma	R282W	OncoKB: Likely Oncogenic, level NA;CIViC: Functional: 1;MyCancerGenome: not present;CancerHotspot: yes;3DHotspot: yes	17:g.7577094G>A	MutationAssessor: impact: medium, score: 3.145;SIFT: impact: deleterious, score: 0;Polyphen-2: impact: probably_damaging, score: 1	Missense_Mutation	SNP	diploid	536	Somatic	Unknown	LGGM	17	7577094	7577094	G	A	0.73		8	3			66	ENST00000269305.4:c.844C>T	3.97757e-06	12364	rs28934574
	Liver Hepatocellular Carcinoma (AMC, Hepatology 2014)	H091665	Hepatocellular Adenoma	R248W	OncoKB: Likely Oncogenic, level NA;CIViC: Functional: 1, Predictive: 1, Prognostic: 1;MyCancerGenome: not present;CancerHotspot: yes;3DHotspot: yes	17:g.7577539G>A	MutationAssessor: impact: medium, score: 3.28;SIFT: impact: deleterious, score: 0;Polyphen-2: impact: probably_damaging, score: 1	Missense_Mutation	SNP	diploid	1298	Somatic	Unknown	LGGM	17	7577539	7577539	G	A	0.83		5	1			115	ENST00000269305.4:c.742C>T	3.97652e-06	12347	rs121912651
	Liver Hepatocellular Carcinoma (AMC, Hepatology 2014)	H090528	Hepatocellular Adenoma	R175H	OncoKB: Oncogenic, level NA;CIViC: Functional: 6, Predictive: 3, Prognostic: 1;MyCancerGenome: not present;CancerHotspot: yes;3DHotspot: yes	17:g.7578406C>T	MutationAssessor: impact: medium, score: 2.585;SIFT: impact: tolerated, score: 0.11;Polyphen-2: impact: benign, score: 0.319	Missense_Mutation	SNP	diploid	992	Somatic	Unknown	LGGM	17	7578406	7578406	C	T	0.43		3	4			55	ENST00000269305.4:c.524G>A	3.97969e-06	12374	rs28934578
	Liver Hepatocellular Carcinoma (AMC, Hepatology 2014)	H080074	Hepatocellular Adenoma	G245D	OncoKB: Likely Oncogenic, level NA;CIViC: NA;MyCancerGenome: not present;CancerHotspot: yes;3DHotspot: yes	17:g.7577547C>T	MutationAssessor: impact: medium, score: 3.31;SIFT: impact: deleterious, score: 0;Polyphen-2: impact: probably_damaging, score: 0.999	Missense_Mutation	SNP	diploid	607	Somatic	Unknown	LGGM	17	7577547	7577547	C	T	0.78		7	2			44	ENST00000269305.4:c.734G>A	3.97671e-06	12355	rs121912656
	Liver Hepatocellular Carcinoma (AMC, Hepatology 2014)	H060515	Hepatocellular Adenoma	E286K	OncoKB: Likely Oncogenic, level NA;CIViC: NA;MyCancerGenome: not present;CancerHotspot: yes;3DHotspot: yes	17:g.7577082C>T	MutationAssessor: impact: medium, score: 3.28;SIFT: impact: deleterious, score: 0;Polyphen-2: impact: probably_damaging, score: 0.977	Missense_Mutation	SNP	diploid	113	Somatic	Unknown	LGGM	17	7577082	7577082	C	T	0.5		8	8			72	ENST00000269305.4:c.856G>A		183752	rs786201059
	Liver Hepatocellular Carcinoma (AMC, Hepatology 2014)	H093428	Hepatocellular Adenoma	R248L	OncoKB: Likely Oncogenic, level NA;CIViC: NA;MyCancerGenome: not present;CancerHotspot: yes;3DHotspot: yes	17:g.7577538C>A	MutationAssessor: impact: medium, score: 3.28;SIFT: impact: deleterious, score: 0;Polyphen-2: impact: probably_damaging, score: 0.995	Missense_Mutation	SNP	diploid	1298	Somatic	Unknown	LGGM	17	7577538	7577538	C	A	0.3		7	16			64	ENST00000269305.4:c.743G>T		230253	rs11540652
	Liver Hepatocellular Carcinoma (AMC, Hepatology 2014)	H111183	Hepatocellular Adenoma	C242F	OncoKB: Likely Oncogenic, level NA;CIViC: NA;MyCancerGenome: not present;CancerHotspot: yes;3DHotspot: yes	17:g.7577556C>A	MutationAssessor: impact: medium, score: 3.325;SIFT: impact: deleterious, score: 0;Polyphen-2: impact: probably_damaging, score: 1	Missense_Mutation	SNP	diploid	172	Somatic	Unknown	LGGM	17	7577556	7577556	C	A	0.93		14	1			59	ENST00000269305.4:c.725G>T		376578	rs121912655
	Liver Hepatocellular Carcinoma (AMC, Hepatology 2014)	H110058	Hepatocellular Adenoma	R273L	OncoKB: Likely Oncogenic, level NA;CIViC: Predictive: 1;MyCancerGenome: not present;CancerHotspot: yes;3DHotspot: yes	17:g.7577120C>A	MutationAssessor: impact: medium, score: 3.18;SIFT: impact: deleterious, score: 0;Polyphen-2: impact: probably_damaging, score: 0.994	Missense_Mutation	SNP	diploid	1312	Somatic	Unknown	LGGM	17	7577120	7577120	C	A	0.19		4	17			68	ENST00000269305.4:c.818G>T	3.98321e-06	376655	rs28934576
	Liver Hepatocellular Carcinoma (AMC, Hepatology 2014)	H092610	Hepatocellular Adenoma	R249S	OncoKB: Likely Oncogenic, level NA;CIViC: Functional: 2, Predictive: 1;MyCancerGenome: not present;CancerHotspot: yes;3DHotspot: yes	17:g.7577534C>A	MutationAssessor: impact: medium, score: 3.31;SIFT: impact: deleterious, score: 0;Polyphen-2: impact: probably_damaging, score: 0.989	Missense_Mutation	SNP	diploid	474	Somatic	Unknown	LGGM	17	7577534	7577534	C	A	0.8		12	3			64	ENST00000269305.4:c.747G>T		12352	rs28934571
	Liver Hepatocellular Carcinoma (AMC, Hepatology 2014)	H060362	Hepatocellular Adenoma	G245S	OncoKB: Oncogenic, level NA;CIViC: Functional: 2, Predictive: 1;MyCancerGenome: not present;CancerHotspot: yes;3DHotspot: yes	17:g.7577548C>T	MutationAssessor: impact: medium, score: 2.62;SIFT: impact: deleterious, score: 0;Polyphen-2: impact: probably_damaging, score: 0.998	Missense_Mutation	SNP	diploid	607	Somatic	Unknown	LGGM	17	7577548	7577548	C	T	0.18		2	9			41	ENST00000269305.4:c.733G>A	3.97659e-06	12365	rs28934575
	Liver Hepatocellular Carcinoma (AMC, Hepatology 2014)	H071899	Hepatocellular Adenoma	D281E	OncoKB: Likely Oncogenic, level NA;CIViC: NA;MyCancerGenome: not present;CancerHotspot: yes;3DHotspot: yes	17:g.7577095G>T	MutationAssessor: impact: medium, score: 3.23;SIFT: impact: deleterious, score: 0.01;Polyphen-2: impact: probably_damaging, score: 0.938	Missense_Mutation	SNP	diploid	118	Somatic	Unknown	LGGM	17	7577095	7577095	G	T	0.53		8	7			54	ENST00000269305.4:c.843C>A		406568	rs1057519984
	Liver Hepatocellular Carcinoma (AMC, Hepatology 2014)	H110170	Hepatocellular Adenoma	P190L	OncoKB: Likely Oncogenic, level NA;CIViC: NA;MyCancerGenome: not present;CancerHotspot: yes;3DHotspot: yes	17:g.7578280G>A	MutationAssessor: impact: medium, score: 2.235;SIFT: impact: deleterious, score: 0.05;Polyphen-2: impact: possibly_damaging, score: 0.467	Missense_Mutation	SNP	diploid	51	Somatic	Unknown	LGGM	17	7578280	7578280	G	A	0.62		8	5			47	ENST00000269305.4:c.569C>T		418517	rs876660825
	Liver Hepatocellular Carcinoma (RIKEN, Nat Genet 2012)	HB9	Heptocellular Carcinoma	H179Q	OncoKB: Likely Oncogenic, level NA;CIViC: NA;MyCancerGenome: not present;CancerHotspot: yes;3DHotspot: yes	17:g.7578393A>T	MutationAssessor: impact: medium, score: 3.27;SIFT: impact: deleterious, score: 0;Polyphen-2: impact: probably_damaging, score: 0.98	Missense_Mutation	SNP		329	NA	NA	RIKEN	17	7578393	7578393	A	T							4	ENST00000269305.4:c.537T>A	0	406578	rs876660821
	Liver Hepatocellular Carcinoma (TCGA, Firehose Legacy)	TCGA-UB-A7MC-01	Hepatocellular Carcinoma	R248Q	OncoKB: Likely Oncogenic, level NA;CIViC: Functional: 6, Predictive: 2, Predisposing: 1, Prognostic: 2;MyCancerGenome: not present;CancerHotspot: yes;3DHotspot: yes	17:g.7577538C>T	MutationAssessor: impact: medium, score: 2.935;SIFT: impact: deleterious, score: 0;Polyphen-2: impact: probably_damaging, score: 0.994	Missense_Mutation	SNP	shallowdel	1298	Somatic	Untested	hgsc.bcm.edu	17	7577538	7577538	C	T	0.91		42	4		102	53	ENST00000269305.4:c.743G>A	1.19297e-05	12356	rs11540652
	Liver Hepatocellular Carcinoma (TCGA, Firehose Legacy)	TCGA-XR-A8TG-01	Hepatocellular Carcinoma	R248Q	OncoKB: Likely Oncogenic, level NA;CIViC: Functional: 6, Predictive: 2, Predisposing: 1, Prognostic: 2;MyCancerGenome: not present;CancerHotspot: yes;3DHotspot: yes	17:g.7577538C>T	MutationAssessor: impact: medium, score: 2.935;SIFT: impact: deleterious, score: 0;Polyphen-2: impact: probably_damaging, score: 0.994	Missense_Mutation	SNP	shallowdel	1298	Somatic	Untested	hgsc.bcm.edu	17	7577538	7577538	C	T	0.22		11	38		68	75	ENST00000269305.4:c.743G>A	1.19297e-05	12356	rs11540652
	Liver Hepatocellular Carcinoma (TCGA, Firehose Legacy)	TCGA-WQ-AB4B-01	Hepatocellular Carcinoma	R248Q	OncoKB: Likely Oncogenic, level NA;CIViC: Functional: 6, Predictive: 2, Predisposing: 1, Prognostic: 2;MyCancerGenome: not present;CancerHotspot: yes;3DHotspot: yes	17:g.7577538C>T	MutationAssessor: impact: medium, score: 2.935;SIFT: impact: deleterious, score: 0;Polyphen-2: impact: probably_damaging, score: 0.994	Missense_Mutation	SNP	shallowdel	1298	Somatic	Untested	hgsc.bcm.edu	17	7577538	7577538	C	T	0.21		18	68		98	52	ENST00000269305.4:c.743G>A	1.19297e-05	12356	rs11540652
	Liver Hepatocellular Carcinoma (TCGA, Firehose Legacy)	TCGA-ZP-A9D2-01	Hepatocellular Carcinoma	R280K	OncoKB: Oncogenic, level NA;CIViC: Predictive: 1;MyCancerGenome: not present;CancerHotspot: yes;3DHotspot: yes	17:g.7577099C>T	MutationAssessor: impact: medium, score: 3.285;SIFT: impact: deleterious, score: 0.04;Polyphen-2: impact: probably_damaging, score: 0.925	Missense_Mutation	SNP	shallowdel	177	Somatic	Untested	hgsc.bcm.edu	17	7577099	7577099	C	T	0.49		34	36		112	49	ENST00000269305.4:c.839G>A		376657	rs121912660
	Liver Hepatocellular Carcinoma (TCGA, Firehose Legacy)	TCGA-BC-A216-01	Hepatocellular Carcinoma	R248W	OncoKB: Likely Oncogenic, level NA;CIViC: Functional: 1, Predictive: 1, Prognostic: 1;MyCancerGenome: not present;CancerHotspot: yes;3DHotspot: yes	17:g.7577539G>A	MutationAssessor: impact: medium, score: 3.28;SIFT: impact: deleterious, score: 0;Polyphen-2: impact: probably_damaging, score: 1	Missense_Mutation	SNP	shallowdel	1298	Somatic	Untested	hgsc.bcm.edu	17	7577539	7577539	G	A	0.67	0.0088	31	15	1	113	40	ENST00000269305.4:c.742C>T	3.97652e-06	12347	rs121912651
	Liver Hepatocellular Carcinoma (TCGA, Firehose Legacy)	TCGA-2Y-A9H8-01	Hepatocellular Carcinoma	G245D	OncoKB: Likely Oncogenic, level NA;CIViC: NA;MyCancerGenome: not present;CancerHotspot: yes;3DHotspot: yes	17:g.7577547C>T	MutationAssessor: impact: medium, score: 3.31;SIFT: impact: deleterious, score: 0;Polyphen-2: impact: probably_damaging, score: 0.999	Missense_Mutation	SNP	shallowdel	607	Somatic	Untested	hgsc.bcm.edu	17	7577547	7577547	C	T	0.59		61	43		128	52	ENST00000269305.4:c.734G>A	3.97671e-06	12355	rs121912656
	Liver Hepatocellular Carcinoma (TCGA, Firehose Legacy)	TCGA-FV-A4ZP-01	Hepatocellular Carcinoma	E286K	OncoKB: Likely Oncogenic, level NA;CIViC: NA;MyCancerGenome: not present;CancerHotspot: yes;3DHotspot: yes	17:g.7577082C>T	MutationAssessor: impact: medium, score: 3.28;SIFT: impact: deleterious, score: 0;Polyphen-2: impact: probably_damaging, score: 0.977	Missense_Mutation	SNP	shallowdel	113	Somatic	Untested	hgsc.bcm.edu	17	7577082	7577082	C	T	0.62	0.01	66	41	1	90	57	ENST00000269305.4:c.856G>A		183752	rs786201059
	Liver Hepatocellular Carcinoma (TCGA, Firehose Legacy)	TCGA-RG-A7D4-01	Hepatocellular Carcinoma	C275Y	OncoKB: Likely Oncogenic, level NA;CIViC: NA;MyCancerGenome: not present;CancerHotspot: yes;3DHotspot: yes	17:g.7577114C>T	MutationAssessor: impact: medium, score: 3.295;SIFT: impact: deleterious, score: 0;Polyphen-2: impact: probably_damaging, score: 0.997	Missense_Mutation	SNP	shallowdel	124	Somatic	Untested	hgsc.bcm.edu	17	7577114	7577114	C	T	0.29		15	37		84	79	ENST00000269305.4:c.824G>A	3.18634e-05	215997	rs863224451
	Liver Hepatocellular Carcinoma (TCGA, Firehose Legacy)	TCGA-DD-A1EE-01	Hepatocellular Carcinoma	H193R	OncoKB: Likely Oncogenic, level NA;CIViC: NA;MyCancerGenome: not present;CancerHotspot: yes;3DHotspot: yes	17:g.7578271T>C	MutationAssessor: impact: medium, score: 2.965;SIFT: impact: deleterious, score: 0;Polyphen-2: impact: probably_damaging, score: 1	Missense_Mutation	SNP	diploid	196	Somatic	Untested	hgsc.bcm.edu	17	7578271	7578271	T	C	0.12		23	165		64	621	ENST00000269305.4:c.578A>G		184979	rs786201838
	Liver Hepatocellular Carcinoma (TCGA, Firehose Legacy)	TCGA-G3-A25Z-01	Hepatocellular Carcinoma	H193R	OncoKB: Likely Oncogenic, level NA;CIViC: NA;MyCancerGenome: not present;CancerHotspot: yes;3DHotspot: yes	17:g.7578271T>C	MutationAssessor: impact: medium, score: 2.965;SIFT: impact: deleterious, score: 0;Polyphen-2: impact: probably_damaging, score: 1	Missense_Mutation	SNP	shallowdel	196	Somatic	Untested	hgsc.bcm.edu	17	7578271	7578271	T	C	0.57		35	26		79	48	ENST00000269305.4:c.578A>G		184979	rs786201838
	Liver Hepatocellular Carcinoma (TCGA, Firehose Legacy)	TCGA-FV-A3I1-01	Hepatocellular Carcinoma	H193R	OncoKB: Likely Oncogenic, level NA;CIViC: NA;MyCancerGenome: not present;CancerHotspot: yes;3DHotspot: yes	17:g.7578271T>C	MutationAssessor: impact: medium, score: 2.965;SIFT: impact: deleterious, score: 0;Polyphen-2: impact: probably_damaging, score: 1	Missense_Mutation	SNP	shallowdel	196	Somatic	Untested	hgsc.bcm.edu	17	7578271	7578271	T	C	0.48	0.0083	32	34	1	120	53	ENST00000269305.4:c.578A>G		184979	rs786201838
	Liver Hepatocellular Carcinoma (TCGA, Firehose Legacy)	TCGA-MI-A75G-01	Hepatocellular Carcinoma	H193R	OncoKB: Likely Oncogenic, level NA;CIViC: NA;MyCancerGenome: not present;CancerHotspot: yes;3DHotspot: yes	17:g.7578271T>C	MutationAssessor: impact: medium, score: 2.965;SIFT: impact: deleterious, score: 0;Polyphen-2: impact: probably_damaging, score: 1	Missense_Mutation	SNP	deepdel	196	Somatic	Untested	hgsc.bcm.edu	17	7578271	7578271	T	C	0.81		83	19		110	197	ENST00000269305.4:c.578A>G		184979	rs786201838
	Liver Hepatocellular Carcinoma (TCGA, Firehose Legacy)	TCGA-DD-A114-01	Hepatocellular Carcinoma	R249S	OncoKB: Likely Oncogenic, level NA;CIViC: Functional: 2, Predictive: 1;MyCancerGenome: not present;CancerHotspot: yes;3DHotspot: yes	17:g.7577534C>A	MutationAssessor: impact: medium, score: 3.31;SIFT: impact: deleterious, score: 0;Polyphen-2: impact: probably_damaging, score: 0.989	Missense_Mutation	SNP	shallowdel	474	Somatic	Untested	hgsc.bcm.edu	17	7577534	7577534	C	A	0.2	0.0099	34	138	2	200	77	ENST00000269305.4:c.747G>T		12352	rs28934571
	Liver Hepatocellular Carcinoma (TCGA, Firehose Legacy)	TCGA-G3-A25U-01	Hepatocellular Carcinoma	R249S	OncoKB: Likely Oncogenic, level NA;CIViC: Functional: 2, Predictive: 1;MyCancerGenome: not present;CancerHotspot: yes;3DHotspot: yes	17:g.7577534C>A	MutationAssessor: impact: medium, score: 3.31;SIFT: impact: deleterious, score: 0;Polyphen-2: impact: probably_damaging, score: 0.989	Missense_Mutation	SNP	shallowdel	474	Somatic	Untested	hgsc.bcm.edu	17	7577534	7577534	C	A	0.76		39	12		83	33	ENST00000269305.4:c.747G>T		12352	rs28934571
	Liver Hepatocellular Carcinoma (TCGA, Firehose Legacy)	TCGA-CC-A3M9-01	Hepatocellular Carcinoma	R249S	OncoKB: Likely Oncogenic, level NA;CIViC: Functional: 2, Predictive: 1;MyCancerGenome: not present;CancerHotspot: yes;3DHotspot: yes	17:g.7577534C>A	MutationAssessor: impact: medium, score: 3.31;SIFT: impact: deleterious, score: 0;Polyphen-2: impact: probably_damaging, score: 0.989	Missense_Mutation	SNP	gain	474	Somatic	Untested	hgsc.bcm.edu	17	7577534	7577534	C	A	0.51		103	100		211	91	ENST00000269305.4:c.747G>T		12352	rs28934571
	Liver Hepatocellular Carcinoma (TCGA, Firehose Legacy)	TCGA-CC-A3MB-01	Hepatocellular Carcinoma	R249S	OncoKB: Likely Oncogenic, level NA;CIViC: Functional: 2, Predictive: 1;MyCancerGenome: not present;CancerHotspot: yes;3DHotspot: yes	17:g.7577534C>A	MutationAssessor: impact: medium, score: 3.31;SIFT: impact: deleterious, score: 0;Polyphen-2: impact: probably_damaging, score: 0.989	Missense_Mutation	SNP	shallowdel	474	Somatic	Untested	hgsc.bcm.edu	17	7577534	7577534	C	A	0.74		91	32		191	306	ENST00000269305.4:c.747G>T		12352	rs28934571
	Liver Hepatocellular Carcinoma (TCGA, Firehose Legacy)	TCGA-CC-A5UE-01	Hepatocellular Carcinoma	R249S	OncoKB: Likely Oncogenic, level NA;CIViC: Functional: 2, Predictive: 1;MyCancerGenome: not present;CancerHotspot: yes;3DHotspot: yes	17:g.7577534C>A	MutationAssessor: impact: medium, score: 3.31;SIFT: impact: deleterious, score: 0;Polyphen-2: impact: probably_damaging, score: 0.989	Missense_Mutation	SNP	shallowdel	474	Somatic	Untested	hgsc.bcm.edu	17	7577534	7577534	C	A	0.78	0.008	69	20	2	247	104	ENST00000269305.4:c.747G>T		12352	rs28934571
	Liver Hepatocellular Carcinoma (TCGA, Firehose Legacy)	TCGA-QA-A7B7-01	Hepatocellular Carcinoma	R249S	OncoKB: Likely Oncogenic, level NA;CIViC: Functional: 2, Predictive: 1;MyCancerGenome: not present;CancerHotspot: yes;3DHotspot: yes	17:g.7577534C>A	MutationAssessor: impact: medium, score: 3.31;SIFT: impact: deleterious, score: 0;Polyphen-2: impact: probably_damaging, score: 0.989	Missense_Mutation	SNP	shallowdel	474	Somatic	Untested	hgsc.bcm.edu	17	7577534	7577534	C	A	0.76		39	12		74	65	ENST00000269305.4:c.747G>T		12352	rs28934571
	Liver Hepatocellular Carcinoma (TCGA, Firehose Legacy)	TCGA-CC-A7II-01	Hepatocellular Carcinoma	R249S	OncoKB: Likely Oncogenic, level NA;CIViC: Functional: 2, Predictive: 1;MyCancerGenome: not present;CancerHotspot: yes;3DHotspot: yes	17:g.7577534C>A	MutationAssessor: impact: medium, score: 3.31;SIFT: impact: deleterious, score: 0;Polyphen-2: impact: probably_damaging, score: 0.989	Missense_Mutation	SNP	shallowdel	474	Somatic	Untested	hgsc.bcm.edu	17	7577534	7577534	C	A	0.44		22	28		87	119	ENST00000269305.4:c.747G>T		12352	rs28934571
	Liver Hepatocellular Carcinoma (TCGA, Firehose Legacy)	TCGA-ED-A7XP-01	Hepatocellular Carcinoma	R249S	OncoKB: Likely Oncogenic, level NA;CIViC: Functional: 2, Predictive: 1;MyCancerGenome: not present;CancerHotspot: yes;3DHotspot: yes	17:g.7577534C>A	MutationAssessor: impact: medium, score: 3.31;SIFT: impact: deleterious, score: 0;Polyphen-2: impact: probably_damaging, score: 0.989	Missense_Mutation	SNP	shallowdel	474	Somatic	Untested	hgsc.bcm.edu	17	7577534	7577534	C	A	0.56		27	21		94	46	ENST00000269305.4:c.747G>T		12352	rs28934571
	Liver Hepatocellular Carcinoma (TCGA, Firehose Legacy)	TCGA-CC-A8HU-01	Hepatocellular Carcinoma	R249S	OncoKB: Likely Oncogenic, level NA;CIViC: Functional: 2, Predictive: 1;MyCancerGenome: not present;CancerHotspot: yes;3DHotspot: yes	17:g.7577534C>A	MutationAssessor: impact: medium, score: 3.31;SIFT: impact: deleterious, score: 0;Polyphen-2: impact: probably_damaging, score: 0.989	Missense_Mutation	SNP	shallowdel	474	Somatic	Untested	hgsc.bcm.edu	17	7577534	7577534	C	A	0.77	0.0087	36	11	1	114	66	ENST00000269305.4:c.747G>T		12352	rs28934571
	Liver Hepatocellular Carcinoma (TCGA, Firehose Legacy)	TCGA-CC-A8HV-01	Hepatocellular Carcinoma	R249S	OncoKB: Likely Oncogenic, level NA;CIViC: Functional: 2, Predictive: 1;MyCancerGenome: not present;CancerHotspot: yes;3DHotspot: yes	17:g.7577534C>A	MutationAssessor: impact: medium, score: 3.31;SIFT: impact: deleterious, score: 0;Polyphen-2: impact: probably_damaging, score: 0.989	Missense_Mutation	SNP	shallowdel	474	Somatic	Untested	hgsc.bcm.edu	17	7577534	7577534	C	A	0.71		50	20		120	121	ENST00000269305.4:c.747G>T		12352	rs28934571
	Liver Hepatocellular Carcinoma (TCGA, Firehose Legacy)	TCGA-2Y-A9GS-01	Hepatocellular Carcinoma	R249S	OncoKB: Likely Oncogenic, level NA;CIViC: Functional: 2, Predictive: 1;MyCancerGenome: not present;CancerHotspot: yes;3DHotspot: yes	17:g.7577534C>A	MutationAssessor: impact: medium, score: 3.31;SIFT: impact: deleterious, score: 0;Polyphen-2: impact: probably_damaging, score: 0.989	Missense_Mutation	SNP	shallowdel	474	Somatic	Untested	hgsc.bcm.edu	17	7577534	7577534	C	A	0.46		40	47		94	58	ENST00000269305.4:c.747G>T		12352	rs28934571
	Liver Hepatocellular Carcinoma (TCGA, Firehose Legacy)	TCGA-CC-A8HT-01	Hepatocellular Carcinoma	M237I	OncoKB: Likely Oncogenic, level NA;CIViC: Predictive: 3, Functional: 1;MyCancerGenome: not present;CancerHotspot: yes;3DHotspot: yes	17:g.7577570C>A	MutationAssessor: impact: medium, score: 3.27;SIFT: impact: deleterious, score: 0;Polyphen-2: impact: probably_damaging, score: 0.999	Missense_Mutation	SNP	shallowdel	149	Somatic	Untested	hgsc.bcm.edu	17	7577570	7577570	C	A	0.43		22	29		88	165	ENST00000269305.4:c.711G>T
	Liver Hepatocellular Carcinoma (TCGA, Firehose Legacy)	TCGA-DD-A3A0-01	Hepatocellular Carcinoma	C242S	OncoKB: Likely Oncogenic, level NA;CIViC: NA;MyCancerGenome: not present;CancerHotspot: yes;3DHotspot: yes	17:g.7577557A>T	MutationAssessor: impact: medium, score: 3.325;SIFT: impact: deleterious, score: 0;Polyphen-2: impact: probably_damaging, score: 1	Missense_Mutation	SNP	shallowdel	172	Somatic	Untested	hgsc.bcm.edu	17	7577557	7577557	A	T	0.63		81	48		224	1163	ENST00000269305.4:c.724T>A		376579	rs1057519982
	Liver Hepatocellular Carcinoma (TCGA, Firehose Legacy)	TCGA-DD-AACB-01	Hepatocellular Carcinoma	D281E	OncoKB: Likely Oncogenic, level NA;CIViC: NA;MyCancerGenome: not present;CancerHotspot: yes;3DHotspot: yes	17:g.7577095G>C	MutationAssessor: impact: medium, score: 3.23;SIFT: impact: deleterious, score: 0.01;Polyphen-2: impact: probably_damaging, score: 0.938	Missense_Mutation	SNP	shallowdel	118	Somatic	Untested	hgsc.bcm.edu	17	7577095	7577095	G	C	0.63		40	24		89	75	ENST00000269305.4:c.843C>G		376587	rs1057519984
	Hepatocellular Carcinomas (INSERM, Nat Genet 2015)	CHC1530T	Hepatocellular Carcinoma	Y220C	OncoKB: Oncogenic, level NA;CIViC: Functional: 3, Predictive: 3;MyCancerGenome: not present;CancerHotspot: yes;3DHotspot: no	17:g.7578190T>C	MutationAssessor: impact: medium, score: 3.165;SIFT: impact: deleterious, score: 0;Polyphen-2: impact: probably_damaging, score: 0.998	Missense_Mutation	SNP		309	NA	NA	inserm.fr	17	7578190	7578190	T	C							14	ENST00000269305.4:c.659A>G	7.9552e-06	127819	rs121912666
	Hepatocellular Carcinomas (INSERM, Nat Genet 2015)	BCB301T	Hepatocellular Carcinoma	V157F	OncoKB: Likely Oncogenic, level NA;CIViC: Predictive: 1;MyCancerGenome: not present;CancerHotspot: yes;3DHotspot: no	17:g.7578461C>A	MutationAssessor: impact: medium, score: 2.85;SIFT: impact: deleterious, score: 0;Polyphen-2: impact: probably_damaging, score: 0.998	Missense_Mutation	SNP		196	NA	Valid	inserm.fr	17	7578461	7578461	C	A							43	ENST00000269305.4:c.469G>T		12353	rs121912654
	Hepatocellular Carcinomas (INSERM, Nat Genet 2015)	BCM543T	Hepatocellular Carcinoma	Y126N	OncoKB: Likely Oncogenic, level NA;CIViC: NA;MyCancerGenome: not present;CancerHotspot: yes;3DHotspot: no	17:g.7578554A>T	MutationAssessor: impact: medium, score: 3.255;SIFT: impact: deleterious, score: 0;Polyphen-2: impact: probably_damaging, score: 0.999	Missense_Mutation	SNP		29	NA	NA	inserm.fr	17	7578554	7578554	A	T							63	ENST00000269305.4:c.376T>A		428871	rs886039483
	Hepatocellular Carcinomas (INSERM, Nat Genet 2015)	CHC1708T	Hepatocellular Carcinoma	A159V	OncoKB: Likely Oncogenic, level NA;CIViC: NA;MyCancerGenome: not present;CancerHotspot: yes;3DHotspot: no	17:g.7578454G>A	MutationAssessor: impact: medium, score: 2.29;SIFT: impact: deleterious, score: 0;Polyphen-2: impact: possibly_damaging, score: 0.772	Missense_Mutation	SNP		77	NA	NA	inserm.fr	17	7578454	7578454	G	A							78	ENST00000269305.4:c.476C>T
	Hepatocellular Carcinoma (MSK, Clin Cancer Res 2018)	P-0020910-T01-IM6	Hepatocellular Carcinoma	Y220C	OncoKB: Oncogenic, level NA;CIViC: Functional: 3, Predictive: 3;MyCancerGenome: not present;CancerHotspot: yes;3DHotspot: no	17:g.7578190T>C	MutationAssessor: impact: medium, score: 3.165;SIFT: impact: deleterious, score: 0;Polyphen-2: impact: probably_damaging, score: 0.998	Missense_Mutation	SNP	diploid	309	SOMATIC	Unknown	MSKCC	17	7578190	7578190	T	C	0.64	0.0011	376	207	1	895	2	ENST00000269305.4:c.659A>G	7.9552e-06	127819	rs121912666
	Hepatocellular Carcinoma (MSK, Clin Cancer Res 2018)	P-0007905-T01-IM5	Hepatocellular Carcinoma	Y220C	OncoKB: Oncogenic, level NA;CIViC: Functional: 3, Predictive: 3;MyCancerGenome: not present;CancerHotspot: yes;3DHotspot: no	17:g.7578190T>C	MutationAssessor: impact: medium, score: 3.165;SIFT: impact: deleterious, score: 0;Polyphen-2: impact: probably_damaging, score: 0.998	Missense_Mutation	SNP	diploid	309	SOMATIC	Unknown	MSKCC	17	7578190	7578190	T	C	0.81		218	51		913	5	ENST00000269305.4:c.659A>G	7.9552e-06	127819	rs121912666
	Hepatocellular Carcinoma (MSK, Clin Cancer Res 2018)	P-0014167-T01-IM5	Hepatocellular Carcinoma	D259Y	OncoKB: Likely Oncogenic, level NA;CIViC: NA;MyCancerGenome: not present;CancerHotspot: yes;3DHotspot: no	17:g.7577506C>A	MutationAssessor: impact: medium, score: 2.28;SIFT: impact: deleterious, score: 0.02;Polyphen-2: impact: benign, score: 0.073	Missense_Mutation	SNP	diploid	58	UNKNOWN	Unknown	MSKCC	17	7577506	7577506	C	A	0.14		41	258		532	9	ENST00000269305.4:c.775G>T
	Hepatocellular Carcinoma (MSK, Clin Cancer Res 2018)	P-0007348-T01-IM5	Hepatocellular Carcinoma	V216L	OncoKB: Likely Oncogenic, level NA;CIViC: NA;MyCancerGenome: not present;CancerHotspot: yes;3DHotspot: no	17:g.7578203C>G	MutationAssessor: impact: medium, score: 2.545;SIFT: impact: deleterious, score: 0;Polyphen-2: impact: probably_damaging, score: 0.999	Missense_Mutation	SNP	diploid	90	SOMATIC	Unknown	MSKCC	17	7578203	7578203	C	G	0.11		65	518		492	3	ENST00000269305.4:c.646G>C
	Liver Hepatocellular Carcinoma (AMC, Hepatology 2014)	H050493	Hepatocellular Adenoma	Y220C	OncoKB: Oncogenic, level NA;CIViC: Functional: 3, Predictive: 3;MyCancerGenome: not present;CancerHotspot: yes;3DHotspot: no	17:g.7578190T>C	MutationAssessor: impact: medium, score: 3.165;SIFT: impact: deleterious, score: 0;Polyphen-2: impact: probably_damaging, score: 0.998	Missense_Mutation	SNP	diploid	309	Somatic	Unknown	LGGM	17	7578190	7578190	T	C	0.26		6	17			82	ENST00000269305.4:c.659A>G	7.9552e-06	127819	rs121912666
	Liver Hepatocellular Carcinoma (AMC, Hepatology 2014)	H110146	Hepatocellular Adenoma	Y220C	OncoKB: Oncogenic, level NA;CIViC: Functional: 3, Predictive: 3;MyCancerGenome: not present;CancerHotspot: yes;3DHotspot: no	17:g.7578190T>C	MutationAssessor: impact: medium, score: 3.165;SIFT: impact: deleterious, score: 0;Polyphen-2: impact: probably_damaging, score: 0.998	Missense_Mutation	SNP	diploid	309	Somatic	Unknown	LGGM	17	7578190	7578190	T	C	0.36		5	9			52	ENST00000269305.4:c.659A>G	7.9552e-06	127819	rs121912666
	Liver Hepatocellular Carcinoma (TCGA, Firehose Legacy)	TCGA-ED-A459-01	Hepatocellular Carcinoma	Y220C	OncoKB: Oncogenic, level NA;CIViC: Functional: 3, Predictive: 3;MyCancerGenome: not present;CancerHotspot: yes;3DHotspot: no	17:g.7578190T>C	MutationAssessor: impact: medium, score: 3.165;SIFT: impact: deleterious, score: 0;Polyphen-2: impact: probably_damaging, score: 0.998	Missense_Mutation	SNP	shallowdel	309	Somatic	Untested	hgsc.bcm.edu	17	7578190	7578190	T	C	0.47		75	83		212	174	ENST00000269305.4:c.659A>G	7.9552e-06	127819	rs121912666
	Liver Hepatocellular Carcinoma (TCGA, Firehose Legacy)	TCGA-DD-AADD-01	Hepatocellular Carcinoma	Y220C	OncoKB: Oncogenic, level NA;CIViC: Functional: 3, Predictive: 3;MyCancerGenome: not present;CancerHotspot: yes;3DHotspot: no	17:g.7578190T>C	MutationAssessor: impact: medium, score: 3.165;SIFT: impact: deleterious, score: 0;Polyphen-2: impact: probably_damaging, score: 0.998	Missense_Mutation	SNP	shallowdel	309	Somatic	Untested	hgsc.bcm.edu	17	7578190	7578190	T	C	0.89		48	6		124	74	ENST00000269305.4:c.659A>G	7.9552e-06	127819	rs121912666
	Liver Hepatocellular Carcinoma (TCGA, Firehose Legacy)	TCGA-DD-A39Y-01	Hepatocellular Carcinoma	R158H	OncoKB: Likely Oncogenic, level NA;CIViC: Predictive: 1;MyCancerGenome: not present;CancerHotspot: yes;3DHotspot: no	17:g.7578457C>T	MutationAssessor: impact: medium, score: 2.12;SIFT: impact: tolerated, score: 0.1;Polyphen-2: impact: possibly_damaging, score: 0.45	Missense_Mutation	SNP	shallowdel	190	Somatic	Untested	hgsc.bcm.edu	17	7578457	7578457	C	T	0.61		55	35		153	1151	ENST00000269305.4:c.473G>A	3.97981e-06	141963	rs587782144
	Liver Hepatocellular Carcinoma (TCGA, Firehose Legacy)	TCGA-MI-A75I-01	Hepatocellular Carcinoma	R158H	OncoKB: Likely Oncogenic, level NA;CIViC: Predictive: 1;MyCancerGenome: not present;CancerHotspot: yes;3DHotspot: no	17:g.7578457C>T	MutationAssessor: impact: medium, score: 2.12;SIFT: impact: tolerated, score: 0.1;Polyphen-2: impact: possibly_damaging, score: 0.45	Missense_Mutation	SNP	shallowdel	190	Somatic	Untested	hgsc.bcm.edu	17	7578457	7578457	C	T	0.44	0.02	18	23	1	59	133	ENST00000269305.4:c.473G>A	3.97981e-06	141963	rs587782144
	Liver Hepatocellular Carcinoma (TCGA, Firehose Legacy)	TCGA-CC-A5UD-01	Hepatocellular Carcinoma	V157F	OncoKB: Likely Oncogenic, level NA;CIViC: Predictive: 1;MyCancerGenome: not present;CancerHotspot: yes;3DHotspot: no	17:g.7578461C>A	MutationAssessor: impact: medium, score: 2.85;SIFT: impact: deleterious, score: 0;Polyphen-2: impact: probably_damaging, score: 0.998	Missense_Mutation	SNP	shallowdel	196	Somatic	Untested	hgsc.bcm.edu	17	7578461	7578461	C	A	0.74	0.01	61	21	2	197	130	ENST00000269305.4:c.469G>T		12353	rs121912654
	Liver Hepatocellular Carcinoma (TCGA, Firehose Legacy)	TCGA-CC-A7IJ-01	Hepatocellular Carcinoma	V157F	OncoKB: Likely Oncogenic, level NA;CIViC: Predictive: 1;MyCancerGenome: not present;CancerHotspot: yes;3DHotspot: no	17:g.7578461C>A	MutationAssessor: impact: medium, score: 2.85;SIFT: impact: deleterious, score: 0;Polyphen-2: impact: probably_damaging, score: 0.998	Missense_Mutation	SNP	diploid	196	Somatic	Untested	hgsc.bcm.edu	17	7578461	7578461	C	A	0.62		39	24		75	119	ENST00000269305.4:c.469G>T		12353	rs121912654
	Liver Hepatocellular Carcinoma (TCGA, Firehose Legacy)	TCGA-DD-AAVV-01	Hepatocellular Carcinoma	V157F	OncoKB: Likely Oncogenic, level NA;CIViC: Predictive: 1;MyCancerGenome: not present;CancerHotspot: yes;3DHotspot: no	17:g.7578461C>A	MutationAssessor: impact: medium, score: 2.85;SIFT: impact: deleterious, score: 0;Polyphen-2: impact: probably_damaging, score: 0.998	Missense_Mutation	SNP	shallowdel	196	Somatic	Untested	hgsc.bcm.edu	17	7578461	7578461	C	A	0.43		48	63		118	106	ENST00000269305.4:c.469G>T		12353	rs121912654
	Liver Hepatocellular Carcinoma (TCGA, Firehose Legacy)	TCGA-BW-A5NO-01	Hepatocellular Carcinoma	G266R	OncoKB: Likely Oncogenic, level NA;CIViC: NA;MyCancerGenome: not present;CancerHotspot: yes;3DHotspot: no	17:g.7577142C>T	MutationAssessor: impact: medium, score: 3.28;SIFT: impact: deleterious, score: 0.03;Polyphen-2: impact: probably_damaging, score: 0.951	Missense_Mutation	SNP	shallowdel	165	Somatic	Untested	hgsc.bcm.edu	17	7577142	7577142	C	T	0.12		7	53		123	89	ENST00000269305.4:c.796G>A		458566	rs1057519990
	Liver Hepatocellular Carcinoma (TCGA, Firehose Legacy)	TCGA-DD-AACS-01	Hepatocellular Carcinoma	Y126N	OncoKB: Likely Oncogenic, level NA;CIViC: NA;MyCancerGenome: not present;CancerHotspot: yes;3DHotspot: no	17:g.7578554A>T	MutationAssessor: impact: medium, score: 3.255;SIFT: impact: deleterious, score: 0;Polyphen-2: impact: probably_damaging, score: 0.999	Missense_Mutation	SNP	shallowdel	29	Somatic	Untested	hgsc.bcm.edu	17	7578554	7578554	A	T	0.92		47	4		54	43	ENST00000269305.4:c.376T>A		428871	rs886039483
	Liver Hepatocellular Carcinoma (TCGA, Firehose Legacy)	TCGA-BD-A3EP-01	Hepatocellular Carcinoma	P151H	OncoKB: Likely Oncogenic, level NA;CIViC: NA;MyCancerGenome: not present;CancerHotspot: yes;3DHotspot: no	17:g.7578478G>T	MutationAssessor: impact: medium, score: 3.195;SIFT: impact: deleterious, score: 0;Polyphen-2: impact: possibly_damaging, score: 0.803	Missense_Mutation	SNP	shallowdel	144	Somatic	Untested	hgsc.bcm.edu	17	7578478	7578478	G	T	0.25		17	51		61	247	ENST00000269305.4:c.452C>A		376639	rs1057520000
	Hepatocellular Carcinomas (INSERM, Nat Genet 2015)	CHC1756T	Hepatocellular Carcinoma	A276V	OncoKB: Likely Oncogenic, level NA;CIViC: NA;MyCancerGenome: not present;CancerHotspot: no;3DHotspot: yes	17:g.7577111G>A	MutationAssessor: impact: medium, score: 3.125;SIFT: impact: deleterious, score: 0;Polyphen-2: impact: probably_damaging, score: 0.938	Missense_Mutation	SNP		52	NA	Valid	inserm.fr	17	7577111	7577111	G	A							90	ENST00000269305.4:c.827C>T
	Liver Hepatocellular Carcinoma (AMC, Hepatology 2014)	H104351	Hepatocellular Adenoma	R174W	OncoKB: Likely Oncogenic, level NA;CIViC: NA;MyCancerGenome: not present;CancerHotspot: no;3DHotspot: yes	17:g.7578410T>A	MutationAssessor: impact: medium, score: 2.75;SIFT: impact: deleterious, score: 0;Polyphen-2: impact: probably_damaging, score: 0.997	Missense_Mutation	SNP	diploid	22	Somatic	Unknown	LGGM	17	7578410	7578410	T	A	0.5		10	10			37	ENST00000269305.4:c.520A>T
	Liver Hepatocellular Carcinoma (TCGA, Firehose Legacy)	TCGA-RC-A7SK-01	Hepatocellular Carcinoma	R174W	OncoKB: Likely Oncogenic, level NA;CIViC: NA;MyCancerGenome: not present;CancerHotspot: no;3DHotspot: yes	17:g.7578410T>A	MutationAssessor: impact: medium, score: 2.75;SIFT: impact: deleterious, score: 0;Polyphen-2: impact: probably_damaging, score: 0.997	Missense_Mutation	SNP	shallowdel	22	Somatic	Untested	hgsc.bcm.edu	17	7578410	7578410	T	A	0.68		19	9		86	107	ENST00000269305.4:c.520A>T
	Liver Hepatocellular Carcinoma (AMC, Hepatology 2014)	H080061	Hepatocellular Adenoma	E198*	OncoKB: Likely Oncogenic, level NA;CIViC: NA;MyCancerGenome: not present;CancerHotspot: no;3DHotspot: no	17:g.7578257C>A	MutationAssessor: NA;SIFT: NA;Polyphen-2: NA	Nonsense_Mutation	SNP	diploid	33	Somatic	Unknown	LGGM	17	7578257	7578257	C	A	0.5		7	7			81	ENST00000269305.4:c.592G>T
	Liver Hepatocellular Carcinoma (AMC, Hepatology 2014)	H070599	Hepatocellular Adenoma	R213*	OncoKB: Likely Oncogenic, level NA;CIViC: Predisposing: 1;MyCancerGenome: not present;CancerHotspot: no;3DHotspot: no	17:g.7578212G>A	MutationAssessor: NA;SIFT: NA;Polyphen-2: NA	Nonsense_Mutation	SNP	diploid	281	Somatic	Unknown	LGGM	17	7578212	7578212	G	A	0.55		11	9			64	ENST00000269305.4:c.637C>T	0	43590	rs397516436
	Liver Hepatocellular Carcinoma (AMC, Hepatology 2014)	H104792	Hepatocellular Adenoma	R213*	OncoKB: Likely Oncogenic, level NA;CIViC: Predisposing: 1;MyCancerGenome: not present;CancerHotspot: no;3DHotspot: no	17:g.7578212G>A	MutationAssessor: NA;SIFT: NA;Polyphen-2: NA	Nonsense_Mutation	SNP	diploid	281	Somatic	Unknown	LGGM	17	7578212	7578212	G	A	0.79		22	6			107	ENST00000269305.4:c.637C>T	0	43590	rs397516436
	Liver Hepatocellular Carcinoma (AMC, Hepatology 2014)	H110129	Hepatocellular Adenoma	R213L	OncoKB: Likely Oncogenic, level NA;CIViC: NA;MyCancerGenome: not present;CancerHotspot: no;3DHotspot: no	17:g.7578211C>A	MutationAssessor: impact: medium, score: 3.265;SIFT: impact: deleterious, score: 0;Polyphen-2: impact: probably_damaging, score: 0.986	Missense_Mutation	SNP	diploid	79	Somatic	Unknown	LGGM	17	7578211	7578211	C	A	0.28		5	13			58	ENST00000269305.4:c.638G>T		376650	rs587778720
	Liver Hepatocellular Carcinoma (TCGA, Firehose Legacy)	TCGA-2Y-A9GY-01	Hepatocellular Carcinoma	R213L	OncoKB: Likely Oncogenic, level NA;CIViC: NA;MyCancerGenome: not present;CancerHotspot: no;3DHotspot: no	17:g.7578211C>A	MutationAssessor: impact: medium, score: 3.265;SIFT: impact: deleterious, score: 0;Polyphen-2: impact: probably_damaging, score: 0.986	Missense_Mutation	SNP	shallowdel	79	Somatic	Untested	hgsc.bcm.edu	17	7578211	7578211	C	A	0.47		46	51		149	65	ENST00000269305.4:c.638G>T		376650	rs587778720
	Hepatocellular Carcinomas (INSERM, Nat Genet 2015)	BCM703T	Hepatocellular Carcinoma	Y163N	OncoKB: Likely Oncogenic, level NA;CIViC: NA;MyCancerGenome: not present;CancerHotspot: yes;3DHotspot: yes	17:g.7578443A>T	MutationAssessor: impact: medium, score: 3.165;SIFT: impact: deleterious, score: 0;Polyphen-2: impact: probably_damaging, score: 1	Missense_Mutation	SNP		178	NA	Valid	inserm.fr	17	7578443	7578443	A	T							54	ENST00000269305.4:c.487T>A		376679	rs786203436
	Hepatocellular Carcinomas (INSERM, Nat Genet 2015)	BCM423T	Hepatocellular Carcinoma	R175L	OncoKB: Likely Oncogenic, level NA;CIViC: NA;MyCancerGenome: not present;CancerHotspot: yes;3DHotspot: yes	17:g.7578406C>A	MutationAssessor: impact: medium, score: 3.28;SIFT: impact: deleterious, score: 0;Polyphen-2: impact: possibly_damaging, score: 0.902	Missense_Mutation	SNP		992	NA	Valid	inserm.fr	17	7578406	7578406	C	A							53	ENST00000269305.4:c.524G>T		182963	rs28934578
	Hepatocellular Carcinomas (INSERM, Nat Genet 2015)	CHC1603T	Hepatocellular Carcinoma	C176F	OncoKB: Likely Oncogenic, level NA;CIViC: NA;MyCancerGenome: not present;CancerHotspot: yes;3DHotspot: yes	17:g.7578403C>A	MutationAssessor: impact: medium, score: 3.335;SIFT: impact: deleterious, score: 0;Polyphen-2: impact: probably_damaging, score: 0.998	Missense_Mutation	SNP		261	NA	NA	inserm.fr	17	7578403	7578403	C	A							81	ENST00000269305.4:c.527G>T	3.97956e-06	376569	rs786202962
	Hepatocellular Carcinomas (INSERM, Nat Genet 2015)	CHC1568T	Hepatocellular Carcinoma	H193L	OncoKB: Likely Oncogenic, level NA;CIViC: NA;MyCancerGenome: not present;CancerHotspot: yes;3DHotspot: yes	17:g.7578271T>A	MutationAssessor: impact: medium, score: 3.31;SIFT: impact: deleterious, score: 0;Polyphen-2: impact: probably_damaging, score: 1	Missense_Mutation	SNP		196	NA	NA	inserm.fr	17	7578271	7578271	T	A							82	ENST00000269305.4:c.578A>T		185822	rs786201838
	Hepatocellular Carcinomas (INSERM, Nat Genet 2015)	BCM567T	Hepatocellular Carcinoma	I195T	OncoKB: Likely Oncogenic, level NA;CIViC: NA;MyCancerGenome: not present;CancerHotspot: yes;3DHotspot: yes	17:g.7578265A>G	MutationAssessor: impact: medium, score: 3.12;SIFT: impact: deleterious, score: 0;Polyphen-2: impact: probably_damaging, score: 0.993	Missense_Mutation	SNP		148	NA	Valid	inserm.fr	17	7578265	7578265	A	G							73	ENST00000269305.4:c.584T>C	0	216077	rs760043106
	Hepatocellular Carcinomas (INSERM, Nat Genet 2015)	CHC327T	Hepatocellular Carcinoma	M246V	OncoKB: Likely Oncogenic, level NA;CIViC: NA;MyCancerGenome: not present;CancerHotspot: yes;3DHotspot: yes	17:g.7577545T>C	MutationAssessor: impact: medium, score: 3.055;SIFT: impact: deleterious, score: 0;Polyphen-2: impact: probably_damaging, score: 0.979	Missense_Mutation	SNP		92	NA	Valid	inserm.fr	17	7577545	7577545	T	C							47	ENST00000269305.4:c.736A>G		100815	rs483352695
	Hepatocellular Carcinomas (INSERM, Nat Genet 2015)	BCM439T	Hepatocellular Carcinoma	C275R	OncoKB: Likely Oncogenic, level NA;CIViC: NA;MyCancerGenome: not present;CancerHotspot: yes;3DHotspot: yes	17:g.7577115A>G	MutationAssessor: impact: medium, score: 3.295;SIFT: impact: deleterious, score: 0;Polyphen-2: impact: probably_damaging, score: 0.995	Missense_Mutation	SNP		124	NA	Valid	inserm.fr	17	7577115	7577115	A	G							36	ENST00000269305.4:c.823T>C		376584	rs1057519983
	Hepatocellular Carcinomas (INSERM, Nat Genet 2015)	BCM791T	Hepatocellular Carcinoma	V173A	OncoKB: Likely Oncogenic, level NA;CIViC: NA;MyCancerGenome: not present;CancerHotspot: yes;3DHotspot: yes	17:g.7578412A>G	MutationAssessor: impact: medium, score: 3.32;SIFT: impact: deleterious, score: 0;Polyphen-2: impact: probably_damaging, score: 0.996	Missense_Mutation	SNP		144	NA	NA	inserm.fr	17	7578412	7578412	A	G							62	ENST00000269305.4:c.518T>C		376017	rs1057519747
	Hepatocellular Carcinomas (INSERM, Nat Genet 2015)	CHC1616T	Hepatocellular Carcinoma	R249G	OncoKB: Likely Oncogenic, level NA;CIViC: NA;MyCancerGenome: not present;CancerHotspot: yes;3DHotspot: yes	17:g.7577536T>C	MutationAssessor: impact: medium, score: 3.31;SIFT: impact: deleterious, score: 0;Polyphen-2: impact: probably_damaging, score: 0.994	Missense_Mutation	SNP		474	NA	Valid	inserm.fr	17	7577536	7577536	T	C							76	ENST00000269305.4:c.745A>G		376654	rs587782082
	Hepatocellular Carcinomas (INSERM, Nat Genet 2015)	BCM397T	Hepatocellular Carcinoma	M237K	OncoKB: Likely Oncogenic, level NA;CIViC: NA;MyCancerGenome: not present;CancerHotspot: yes;3DHotspot: yes	17:g.7577571A>T	MutationAssessor: impact: medium, score: 2.925;SIFT: impact: deleterious, score: 0;Polyphen-2: impact: probably_damaging, score: 0.999	Missense_Mutation	SNP		149	NA	Valid	inserm.fr	17	7577571	7577571	A	T							48	ENST00000269305.4:c.710T>A	0	376636	rs765848205
	Hepatocellular Carcinomas (INSERM, Nat Genet 2015)	CHC1152T	Hepatocellular Carcinoma	C277G	OncoKB: Likely Oncogenic, level NA;CIViC: NA;MyCancerGenome: not present;CancerHotspot: yes;3DHotspot: yes	17:g.7577109A>C	MutationAssessor: impact: medium, score: 2.545;SIFT: impact: deleterious, score: 0.04;Polyphen-2: impact: possibly_damaging, score: 0.627	Missense_Mutation	SNP		46	NA	Valid	inserm.fr	17	7577109	7577109	A	C							49	ENST00000269305.4:c.829T>G			rs1064795369
	Hepatocellular Carcinomas (INSERM, Nat Genet 2015)	CHC1732T	Hepatocellular Carcinoma	E286D	OncoKB: Likely Oncogenic, level NA;CIViC: NA;MyCancerGenome: not present;CancerHotspot: yes;3DHotspot: yes	17:g.7577080T>G	MutationAssessor: impact: medium, score: 2.38;SIFT: impact: tolerated, score: 0.06;Polyphen-2: impact: benign, score: 0.215	Missense_Mutation	SNP		113	NA	Valid	inserm.fr	17	7577080	7577080	T	G							33	ENST00000269305.4:c.858A>C
	Hepatocellular Carcinoma (MSK, Clin Cancer Res 2018)	P-0001806-T01-IM3	Hepatocellular Carcinoma	Y163N	OncoKB: Likely Oncogenic, level NA;CIViC: NA;MyCancerGenome: not present;CancerHotspot: yes;3DHotspot: yes	17:g.7578443A>T	MutationAssessor: impact: medium, score: 3.165;SIFT: impact: deleterious, score: 0;Polyphen-2: impact: probably_damaging, score: 1	Missense_Mutation	SNP	diploid	178	SOMATIC	Unknown	MSKCC	17	7578443	7578443	A	T	0.58		130	93		268	4	ENST00000269305.4:c.487T>A		376679	rs786203436
	Hepatocellular Carcinoma (MSK, Clin Cancer Res 2018)	P-0005671-T01-IM5	Hepatocellular Carcinoma	H193L	OncoKB: Likely Oncogenic, level NA;CIViC: NA;MyCancerGenome: not present;CancerHotspot: yes;3DHotspot: yes	17:g.7578271T>A	MutationAssessor: impact: medium, score: 3.31;SIFT: impact: deleterious, score: 0;Polyphen-2: impact: probably_damaging, score: 1	Missense_Mutation	SNP	diploid	196	SOMATIC	Unknown	MSKCC	17	7578271	7578271	T	A	0.06		44	684		406	7	ENST00000269305.4:c.578A>T		185822	rs786201838
	Hepatocellular Carcinoma (MSK, Clin Cancer Res 2018)	P-0005757-T01-IM5	Hepatocellular Carcinoma	Y163H	OncoKB: Likely Oncogenic, level NA;CIViC: NA;MyCancerGenome: not present;CancerHotspot: yes;3DHotspot: yes	17:g.7578443A>G	MutationAssessor: impact: medium, score: 3.165;SIFT: impact: deleterious, score: 0;Polyphen-2: impact: probably_damaging, score: 0.999	Missense_Mutation	SNP	diploid	178	SOMATIC	Unknown	MSKCC	17	7578443	7578443	A	G	0.12		112	839		571	4	ENST00000269305.4:c.487T>C		376680	rs786203436
	Hepatocellular Carcinoma (MSK, Clin Cancer Res 2018)	P-0006633-T01-IM5	Hepatocellular Carcinoma	C275R	OncoKB: Likely Oncogenic, level NA;CIViC: NA;MyCancerGenome: not present;CancerHotspot: yes;3DHotspot: yes	17:g.7577115A>G	MutationAssessor: impact: medium, score: 3.295;SIFT: impact: deleterious, score: 0;Polyphen-2: impact: probably_damaging, score: 0.995	Missense_Mutation	SNP	diploid	124	SOMATIC	Unknown	MSKCC	17	7577115	7577115	A	G	0.54		394	336		468	5	ENST00000269305.4:c.823T>C		376584	rs1057519983
	Hepatocellular Carcinoma (MSK, Clin Cancer Res 2018)	P-0007787-T01-IM5	Hepatocellular Carcinoma	R337C	OncoKB: Likely Oncogenic, level NA;CIViC: NA;MyCancerGenome: not present;CancerHotspot: yes;3DHotspot: yes	17:g.7574018G>A	MutationAssessor: impact: low, score: 1.56;SIFT: impact: tolerated, score: 0.09;Polyphen-2: impact: benign, score: 0.344	Missense_Mutation	SNP	diploid	56	SOMATIC	Unknown	MSKCC	17	7574018	7574018	G	A	0.09		57	578		440	5	ENST00000269305.4:c.1009C>T	0	142536	rs587782529
	Hepatocellular Carcinoma (MSK, Clin Cancer Res 2018)	P-0011128-T01-IM5	Hepatocellular Carcinoma	G245R	OncoKB: Likely Oncogenic, level NA;CIViC: NA;MyCancerGenome: not present;CancerHotspot: yes;3DHotspot: yes	17:g.7577548C>G	MutationAssessor: impact: medium, score: 3.31;SIFT: impact: deleterious, score: 0;Polyphen-2: impact: probably_damaging, score: 0.991	Missense_Mutation	SNP	diploid	607	SOMATIC	Unknown	MSKCC	17	7577548	7577548	C	G	0.57		383	293		558	9	ENST00000269305.4:c.733G>C	0	376604	rs28934575
	Hepatocellular Carcinoma (MSK, Clin Cancer Res 2018)	P-0017415-T01-IM6	Hepatocellular Carcinoma	L194H	OncoKB: Likely Oncogenic, level NA;CIViC: NA;MyCancerGenome: not present;CancerHotspot: yes;3DHotspot: yes	17:g.7578268A>T	MutationAssessor: impact: medium, score: 2.84;SIFT: impact: deleterious, score: 0;Polyphen-2: impact: probably_damaging, score: 1	Missense_Mutation	SNP	diploid	86	SOMATIC	Unknown	MSKCC	17	7578268	7578268	A	T	0.12	0.0021	120	863	1	467	9	ENST00000269305.4:c.581T>A		376634	rs1057519998
	Hepatocellular Carcinoma (MSK, Clin Cancer Res 2018)	P-0021780-T01-IM6	Hepatocellular Carcinoma	H193N	OncoKB: Likely Oncogenic, level NA;CIViC: NA;MyCancerGenome: not present;CancerHotspot: yes;3DHotspot: yes	17:g.7578272G>T	MutationAssessor: impact: medium, score: 2.965;SIFT: impact: deleterious, score: 0;Polyphen-2: impact: probably_damaging, score: 1	Missense_Mutation	SNP	diploid	196	UNKNOWN	Unknown	MSKCC	17	7578272	7578272	G	T	0.38		241	397		514	12	ENST00000269305.4:c.577C>A		376614	rs876658468
	Liver Hepatocellular Carcinoma (AMC, Hepatology 2014)	H110669	Hepatocellular Adenoma	C238R	OncoKB: Likely Oncogenic, level NA;CIViC: NA;MyCancerGenome: not present;CancerHotspot: yes;3DHotspot: yes	17:g.7577569A>G	MutationAssessor: impact: medium, score: 3.335;SIFT: impact: deleterious, score: 0;Polyphen-2: impact: probably_damaging, score: 1	Missense_Mutation	SNP	diploid	151	Somatic	Unknown	LGGM	17	7577569	7577569	A	G	0.86		6	1			71	ENST00000269305.4:c.712T>C		376576	rs1057519981
	Liver Hepatocellular Carcinoma (AMC, Hepatology 2014)	H091449	Hepatocellular Adenoma	L194R	OncoKB: Likely Oncogenic, level NA;CIViC: NA;MyCancerGenome: not present;CancerHotspot: yes;3DHotspot: yes	17:g.7578268A>C	MutationAssessor: impact: medium, score: 3.185;SIFT: impact: deleterious, score: 0;Polyphen-2: impact: probably_damaging, score: 1	Missense_Mutation	SNP	diploid	86	Somatic	Unknown	LGGM	17	7578268	7578268	A	C	0.13		3	21			168	ENST00000269305.4:c.581T>G	3.97636e-06	376633	rs1057519998
	Liver Hepatocellular Carcinoma (AMC, Hepatology 2014)	H091794	Hepatocellular Adenoma	C275F	OncoKB: Likely Oncogenic, level NA;CIViC: NA;MyCancerGenome: not present;CancerHotspot: yes;3DHotspot: yes	17:g.7577114C>A	MutationAssessor: impact: medium, score: 3.295;SIFT: impact: deleterious, score: 0;Polyphen-2: impact: probably_damaging, score: 0.99	Missense_Mutation	SNP	diploid	124	Somatic	Unknown	LGGM	17	7577114	7577114	C	A	0.46		11	13			183	ENST00000269305.4:c.824G>T		376582	rs863224451
	Liver Hepatocellular Carcinoma (AMC, Hepatology 2014)	H060859	Hepatocellular Adenoma	E271K	OncoKB: Likely Oncogenic, level NA;CIViC: NA;MyCancerGenome: not present;CancerHotspot: yes;3DHotspot: yes	17:g.7577127C>T	MutationAssessor: impact: medium, score: 3.155;SIFT: impact: deleterious, score: 0;Polyphen-2: impact: probably_damaging, score: 0.999	Missense_Mutation	SNP	diploid	54	Somatic	Unknown	LGGM	17	7577127	7577127	C	T	0.57		4	3			79	ENST00000269305.4:c.811G>A		406566	rs1060501191
	Liver Hepatocellular Carcinoma (AMC, Hepatology 2014)	H060203	Hepatocellular Adenoma	R249M	OncoKB: Likely Oncogenic, level NA;CIViC: NA;MyCancerGenome: not present;CancerHotspot: yes;3DHotspot: yes	17:g.7577535C>A	MutationAssessor: impact: medium, score: 3.31;SIFT: impact: deleterious, score: 0;Polyphen-2: impact: possibly_damaging, score: 0.868	Missense_Mutation	SNP	diploid	474	Somatic	Unknown	LGGM	17	7577535	7577535	C	A	0.29		5	12			102	ENST00000269305.4:c.746G>T		376653	rs587782329
	Liver Hepatocellular Carcinoma (AMC, Hepatology 2014)	H093884	Hepatocellular Adenoma	V274F	OncoKB: Likely Oncogenic, level NA;CIViC: NA;MyCancerGenome: not present;CancerHotspot: yes;3DHotspot: yes	17:g.7577118C>A	MutationAssessor: impact: medium, score: 2.11;SIFT: impact: deleterious, score: 0.03;Polyphen-2: impact: possibly_damaging, score: 0.496	Missense_Mutation	SNP	diploid	78	Somatic	Unknown	LGGM	17	7577118	7577118	C	A	0.18		4	18			57	ENST00000269305.4:c.820G>T		376674	rs1057520005
	Liver Hepatocellular Carcinoma (AMC, Hepatology 2014)	H104044	Hepatocellular Adenoma	Q136E	OncoKB: Likely Oncogenic, level NA;CIViC: NA;MyCancerGenome: not present;CancerHotspot: yes;3DHotspot: yes	17:g.7578524G>C	MutationAssessor: impact: medium, score: 3.03;SIFT: impact: deleterious, score: 0;Polyphen-2: impact: probably_damaging, score: 0.956	Missense_Mutation	SNP	diploid	22	Somatic	Unknown	LGGM	17	7578524	7578524	G	C	0.33		3	6			109	ENST00000269305.4:c.406C>G
	Liver Hepatocellular Carcinoma (AMC, Hepatology 2014)	H093867	Hepatocellular Adenoma	R337H	OncoKB: Likely Oncogenic, level NA;CIViC: NA;MyCancerGenome: not present;CancerHotspot: yes;3DHotspot: yes	17:g.7574017C>T	MutationAssessor: impact: medium, score: 2.4;SIFT: impact: tolerated, score: 0.09;Polyphen-2: impact: possibly_damaging, score: 0.719	Missense_Mutation	SNP	diploid	56	Somatic	Unknown	LGGM	17	7574017	7574017	C	T	0.63		15	9			58	ENST00000269305.4:c.1010G>A	1.19595e-05	12379	rs121912664
	Liver Hepatocellular Carcinoma (AMC, Hepatology 2014)	H060098	Hepatocellular Adenoma	G244D	OncoKB: Likely Oncogenic, level NA;CIViC: NA;MyCancerGenome: not present;CancerHotspot: yes;3DHotspot: yes	17:g.7577550C>T	MutationAssessor: impact: medium, score: 3.27;SIFT: impact: deleterious, score: 0;Polyphen-2: impact: probably_damaging, score: 1	Missense_Mutation	SNP	diploid	156	Somatic	Unknown	LGGM	17	7577550	7577550	C	T	0.56		5	4			62	ENST00000269305.4:c.731G>A		372785	rs985033810
	Liver Hepatocellular Carcinoma (AMC, Hepatology 2014)	H080486	Hepatocellular Adenoma	I195F	OncoKB: Likely Oncogenic, level NA;CIViC: NA;MyCancerGenome: not present;CancerHotspot: yes;3DHotspot: yes	17:g.7578266T>A	MutationAssessor: impact: medium, score: 2.775;SIFT: impact: deleterious, score: 0;Polyphen-2: impact: probably_damaging, score: 0.984	Missense_Mutation	SNP	diploid	148	Somatic	Unknown	LGGM	17	7578266	7578266	T	A	0.7		14	6			176	ENST00000269305.4:c.583A>T		376617	rs942158624
	Liver Hepatocellular Carcinoma (AMC, Hepatology 2014)	H090745	Hepatocellular Adenoma	I195F	OncoKB: Likely Oncogenic, level NA;CIViC: NA;MyCancerGenome: not present;CancerHotspot: yes;3DHotspot: yes	17:g.7578266T>A	MutationAssessor: impact: medium, score: 2.775;SIFT: impact: deleterious, score: 0;Polyphen-2: impact: probably_damaging, score: 0.984	Missense_Mutation	SNP	diploid	148	Somatic	Unknown	LGGM	17	7578266	7578266	T	A	0.55		11	9			150	ENST00000269305.4:c.583A>T		376617	rs942158624
	Liver Hepatocellular Carcinoma (AMC, Hepatology 2014)	H071904	Hepatocellular Adenoma	H179L	OncoKB: Oncogenic, level NA;CIViC: NA;MyCancerGenome: not present;CancerHotspot: yes;3DHotspot: yes	17:g.7578394T>A	MutationAssessor: impact: medium, score: 2.575;SIFT: impact: tolerated, score: 0.12;Polyphen-2: impact: benign, score: 0.396	Missense_Mutation	SNP	diploid	329	Somatic	Unknown	LGGM	17	7578394	7578394	T	A	0.68		19	9			65	ENST00000269305.4:c.536A>T		376608	rs1057519991
	Liver Hepatocellular Carcinoma (AMC, Hepatology 2014)	H080174	Hepatocellular Adenoma	H193D	OncoKB: Likely Oncogenic, level NA;CIViC: NA;MyCancerGenome: not present;CancerHotspot: yes;3DHotspot: yes	17:g.7578272G>C	MutationAssessor: impact: medium, score: 3.31;SIFT: impact: deleterious, score: 0;Polyphen-2: impact: probably_damaging, score: 1	Missense_Mutation	SNP	diploid	196	Somatic	Unknown	LGGM	17	7578272	7578272	G	C	0.58		7	5			56	ENST00000269305.4:c.577C>G		376613	rs876658468
	Liver Hepatocellular Carcinoma (AMC, Hepatology 2014)	H091831	Hepatocellular Adenoma	R248G	OncoKB: Likely Oncogenic, level NA;CIViC: NA;MyCancerGenome: not present;CancerHotspot: yes;3DHotspot: yes	17:g.7577539G>C	MutationAssessor: impact: medium, score: 3.28;SIFT: impact: deleterious, score: 0.03;Polyphen-2: impact: possibly_damaging, score: 0.846	Missense_Mutation	SNP	diploid	1298	Somatic	Unknown	LGGM	17	7577539	7577539	G	C	0.83		5	1			63	ENST00000269305.4:c.742C>G		376652	rs121912651
	Liver Hepatocellular Carcinoma (RIKEN, Nat Genet 2012)	HB10	Heptocellular Carcinoma	Y163N	OncoKB: Likely Oncogenic, level NA;CIViC: NA;MyCancerGenome: not present;CancerHotspot: yes;3DHotspot: yes	17:g.7578443A>T	MutationAssessor: impact: medium, score: 3.165;SIFT: impact: deleterious, score: 0;Polyphen-2: impact: probably_damaging, score: 1	Missense_Mutation	SNP		178	NA	NA	RIKEN	17	7578443	7578443	A	T							1	ENST00000269305.4:c.487T>A		376679	rs786203436
	Liver Hepatocellular Carcinoma (RIKEN, Nat Genet 2012)	HB11	Heptocellular Carcinoma	C176F	OncoKB: Likely Oncogenic, level NA;CIViC: NA;MyCancerGenome: not present;CancerHotspot: yes;3DHotspot: yes	17:g.7578403C>A	MutationAssessor: impact: medium, score: 3.335;SIFT: impact: deleterious, score: 0;Polyphen-2: impact: probably_damaging, score: 0.998	Missense_Mutation	SNP		261	NA	NA	RIKEN	17	7578403	7578403	C	A							4	ENST00000269305.4:c.527G>T	3.97956e-06	376569	rs786202962
	Liver Hepatocellular Carcinoma (RIKEN, Nat Genet 2012)	HC2	Heptocellular Carcinoma	V274A	OncoKB: Likely Oncogenic, level NA;CIViC: NA;MyCancerGenome: not present;CancerHotspot: yes;3DHotspot: yes	17:g.7577117A>G	MutationAssessor: impact: medium, score: 2.805;SIFT: impact: deleterious, score: 0;Polyphen-2: impact: probably_damaging, score: 0.915	Missense_Mutation	SNP		78	NA	NA	RIKEN	17	7577117	7577117	A	G							2	ENST00000269305.4:c.821T>C		376677	rs1057520006
	Liver Hepatocellular Carcinoma (TCGA, Firehose Legacy)	TCGA-DD-AACL-01	Hepatocellular Carcinoma	C238R	OncoKB: Likely Oncogenic, level NA;CIViC: NA;MyCancerGenome: not present;CancerHotspot: yes;3DHotspot: yes	17:g.7577569A>G	MutationAssessor: impact: medium, score: 3.335;SIFT: impact: deleterious, score: 0;Polyphen-2: impact: probably_damaging, score: 1	Missense_Mutation	SNP	shallowdel	151	Somatic	Untested	hgsc.bcm.edu	17	7577569	7577569	A	G	0.43		27	36		85	241	ENST00000269305.4:c.712T>C		376576	rs1057519981
	Liver Hepatocellular Carcinoma (TCGA, Firehose Legacy)	TCGA-DD-AAVU-01	Hepatocellular Carcinoma	L194R	OncoKB: Likely Oncogenic, level NA;CIViC: NA;MyCancerGenome: not present;CancerHotspot: yes;3DHotspot: yes	17:g.7578268A>C	MutationAssessor: impact: medium, score: 3.185;SIFT: impact: deleterious, score: 0;Polyphen-2: impact: probably_damaging, score: 1	Missense_Mutation	SNP	shallowdel	86	Somatic	Untested	hgsc.bcm.edu	17	7578268	7578268	A	C	0.9	0.0055	105	12	1	182	52	ENST00000269305.4:c.581T>G	3.97636e-06	376633	rs1057519998
	Liver Hepatocellular Carcinoma (TCGA, Firehose Legacy)	TCGA-BC-A3KG-01	Hepatocellular Carcinoma	N239S	OncoKB: Oncogenic, level NA;CIViC: NA;MyCancerGenome: not present;CancerHotspot: yes;3DHotspot: yes	17:g.7577565T>C	MutationAssessor: impact: medium, score: 3.085;SIFT: impact: deleterious, score: 0.03;Polyphen-2: impact: possibly_damaging, score: 0.772	Missense_Mutation	SNP	shallowdel	90	Somatic	Untested	hgsc.bcm.edu	17	7577565	7577565	T	C	0.89		98	12		265	325	ENST00000269305.4:c.716A>G		376637	rs1057519999
	Liver Hepatocellular Carcinoma (TCGA, Firehose Legacy)	TCGA-DD-AACU-01	Hepatocellular Carcinoma	M246V	OncoKB: Likely Oncogenic, level NA;CIViC: NA;MyCancerGenome: not present;CancerHotspot: yes;3DHotspot: yes	17:g.7577545T>C	MutationAssessor: impact: medium, score: 3.055;SIFT: impact: deleterious, score: 0;Polyphen-2: impact: probably_damaging, score: 0.979	Missense_Mutation	SNP	shallowdel	92	Somatic	Untested	hgsc.bcm.edu	17	7577545	7577545	T	C	0.57		39	29		123	94	ENST00000269305.4:c.736A>G		100815	rs483352695
	Liver Hepatocellular Carcinoma (TCGA, Firehose Legacy)	TCGA-DD-AADW-01	Hepatocellular Carcinoma	C176W	OncoKB: Likely Oncogenic, level NA;CIViC: NA;MyCancerGenome: not present;CancerHotspot: yes;3DHotspot: yes	17:g.7578402G>C	MutationAssessor: impact: medium, score: 3.335;SIFT: impact: deleterious, score: 0;Polyphen-2: impact: probably_damaging, score: 1	Missense_Mutation	SNP	shallowdel	261	Somatic	Untested	hgsc.bcm.edu	17	7578402	7578402	G	C	0.11	0.0076	8	64	1	131	45	ENST00000269305.4:c.528C>G	0	376572	rs1057519980
	Liver Hepatocellular Carcinoma (TCGA, Firehose Legacy)	TCGA-GJ-A3OU-01	Hepatocellular Carcinoma	C275R	OncoKB: Likely Oncogenic, level NA;CIViC: NA;MyCancerGenome: not present;CancerHotspot: yes;3DHotspot: yes	17:g.7577115A>G	MutationAssessor: impact: medium, score: 3.295;SIFT: impact: deleterious, score: 0;Polyphen-2: impact: probably_damaging, score: 0.995	Missense_Mutation	SNP	shallowdel	124	Somatic	Untested	hgsc.bcm.edu	17	7577115	7577115	A	G	0.17		13	63		77	41	ENST00000269305.4:c.823T>C		376584	rs1057519983
	Liver Hepatocellular Carcinoma (TCGA, Firehose Legacy)	TCGA-DD-AAEA-01	Hepatocellular Carcinoma	I195S	OncoKB: Likely Oncogenic, level NA;CIViC: NA;MyCancerGenome: not present;CancerHotspot: yes;3DHotspot: yes	17:g.7578265A>C	MutationAssessor: impact: medium, score: 2.775;SIFT: impact: deleterious, score: 0;Polyphen-2: impact: probably_damaging, score: 0.995	Missense_Mutation	SNP	shallowdel	148	Somatic	Untested	hgsc.bcm.edu	17	7578265	7578265	A	C	0.5		59	59		144	152	ENST00000269305.4:c.584T>G		376619	rs760043106
	Liver Hepatocellular Carcinoma (TCGA, Firehose Legacy)	TCGA-DD-AAD3-01	Hepatocellular Carcinoma	E271V	OncoKB: Likely Oncogenic, level NA;CIViC: NA;MyCancerGenome: not present;CancerHotspot: yes;3DHotspot: yes	17:g.7577126T>A	MutationAssessor: impact: medium, score: 3.155;SIFT: impact: deleterious, score: 0;Polyphen-2: impact: probably_damaging, score: 0.999	Missense_Mutation	SNP	shallowdel	54	Somatic	Untested	hgsc.bcm.edu	17	7577126	7577126	T	A	0.29		23	55		114	61	ENST00000269305.4:c.812A>T
	Liver Hepatocellular Carcinoma (TCGA, Firehose Legacy)	TCGA-DD-AADB-01	Hepatocellular Carcinoma	R273S	OncoKB: Likely Oncogenic, level NA;CIViC: NA;MyCancerGenome: not present;CancerHotspot: yes;3DHotspot: yes	17:g.7577121G>T	MutationAssessor: impact: medium, score: 3.18;SIFT: impact: deleterious, score: 0;Polyphen-2: impact: probably_damaging, score: 0.997	Missense_Mutation	SNP	shallowdel	1312	Somatic	Untested	hgsc.bcm.edu	17	7577121	7577121	G	T	0.39		19	30		74	93	ENST00000269305.4:c.817C>A	0	376656	rs121913343
	Hepatocellular Carcinomas (INSERM, Nat Genet 2015)	CHC1736T	Hepatocellular Carcinoma	S127F	OncoKB: Likely Oncogenic, level NA;CIViC: NA;MyCancerGenome: not present;CancerHotspot: yes;3DHotspot: no	17:g.7578550G>A	MutationAssessor: impact: medium, score: 3.285;SIFT: impact: deleterious, score: 0;Polyphen-2: impact: probably_damaging, score: 1	Missense_Mutation	SNP		65	NA	Valid	inserm.fr	17	7578550	7578550	G	A							102	ENST00000269305.4:c.380C>T		182928	rs730881999
	Hepatocellular Carcinomas (INSERM, Nat Genet 2015)	CHC889T	Hepatocellular Carcinoma	G266E	OncoKB: Likely Oncogenic, level NA;CIViC: NA;MyCancerGenome: not present;CancerHotspot: yes;3DHotspot: no	17:g.7577141C>T	MutationAssessor: impact: medium, score: 3.28;SIFT: impact: deleterious, score: 0;Polyphen-2: impact: probably_damaging, score: 0.999	Missense_Mutation	SNP		165	NA	NA	inserm.fr	17	7577141	7577141	C	T							72	ENST00000269305.4:c.797G>A		161516	rs193920774
	Hepatocellular Carcinomas (INSERM, Nat Genet 2015)	BCM375T	Hepatocellular Carcinoma	G266V	OncoKB: Likely Oncogenic, level NA;CIViC: NA;MyCancerGenome: not present;CancerHotspot: yes;3DHotspot: no	17:g.7577141C>A	MutationAssessor: impact: medium, score: 3.28;SIFT: impact: deleterious, score: 0;Polyphen-2: impact: probably_damaging, score: 0.999	Missense_Mutation	SNP		165	NA	Valid	inserm.fr	17	7577141	7577141	C	A							90	ENST00000269305.4:c.797G>T	0	233303	rs193920774
	Hepatocellular Carcinomas (INSERM, Nat Genet 2015)	BCM531T	Hepatocellular Carcinoma	V143M	OncoKB: Likely Oncogenic, level NA;CIViC: NA;MyCancerGenome: not present;CancerHotspot: yes;3DHotspot: no	17:g.7578503C>T	MutationAssessor: impact: medium, score: 2.455;SIFT: impact: deleterious, score: 0;Polyphen-2: impact: probably_damaging, score: 0.997	Missense_Mutation	SNP		50	NA	Valid	inserm.fr	17	7578503	7578503	C	T							23	ENST00000269305.4:c.427G>A		142657	rs587782620
	Hepatocellular Carcinomas (INSERM, Nat Genet 2015)	BCM783T	Hepatocellular Carcinoma	S215G	OncoKB: Oncogenic, level NA;CIViC: NA;MyCancerGenome: not present;CancerHotspot: yes;3DHotspot: no	17:g.7578206T>C	MutationAssessor: impact: medium, score: 3.215;SIFT: impact: deleterious, score: 0.01;Polyphen-2: impact: probably_damaging, score: 1	Missense_Mutation	SNP		67	NA	Valid	inserm.fr	17	7578206	7578206	T	C							68	ENST00000269305.4:c.643A>G		265337	rs886039484
	Hepatocellular Carcinomas (INSERM, Nat Genet 2015)	CHC1739T	Hepatocellular Carcinoma	V172F	OncoKB: Likely Oncogenic, level NA;CIViC: NA;MyCancerGenome: not present;CancerHotspot: yes;3DHotspot: no	17:g.7578416C>A	MutationAssessor: impact: medium, score: 3.095;SIFT: impact: deleterious, score: 0;Polyphen-2: impact: probably_damaging, score: 0.998	Missense_Mutation	SNP		43	NA	Valid	inserm.fr	17	7578416	7578416	C	A							44	ENST00000269305.4:c.514G>T
	Hepatocellular Carcinomas (INSERM, Nat Genet 2015)	CHC1591T	Hepatocellular Carcinoma	N131del	OncoKB: Likely Oncogenic, level NA;CIViC: NA;MyCancerGenome: not present;CancerHotspot: yes;3DHotspot: no	17:g.7578535_7578537del	MutationAssessor: NA;SIFT: NA;Polyphen-2: NA	In_Frame_Del	DEL		12	NA	NA	inserm.fr	17	7578535	7578537	TTG	-							48	ENST00000269305.4:c.393_395del
	Hepatocellular Carcinomas (INSERM, Nat Genet 2015)	CHC1602T	Hepatocellular Carcinoma	R267L	OncoKB: Likely Oncogenic, level NA;CIViC: NA;MyCancerGenome: not present;CancerHotspot: yes;3DHotspot: no	17:g.7577138C>A	MutationAssessor: impact: medium, score: 3.22;SIFT: impact: deleterious, score: 0;Polyphen-2: impact: probably_damaging, score: 0.985	Missense_Mutation	SNP		69	NA	Valid	inserm.fr	17	7577138	7577138	C	A							107	ENST00000269305.4:c.800G>T
	Hepatocellular Carcinomas (INSERM, Nat Genet 2015)	BCM543T	Hepatocellular Carcinoma	S127T	OncoKB: Likely Oncogenic, level NA;CIViC: NA;MyCancerGenome: not present;CancerHotspot: yes;3DHotspot: no	17:g.7578551A>T	MutationAssessor: impact: medium, score: 3.285;SIFT: impact: deleterious, score: 0;Polyphen-2: impact: probably_damaging, score: 1	Missense_Mutation	SNP		65	NA	Valid	inserm.fr	17	7578551	7578551	A	T							63	ENST00000269305.4:c.379T>A
	Hepatocellular Carcinoma (MSK, Clin Cancer Res 2018)	P-0013934-T01-IM5	Hepatocellular Carcinoma	A159P	OncoKB: Likely Oncogenic, level NA;CIViC: NA;MyCancerGenome: not present;CancerHotspot: yes;3DHotspot: no	17:g.7578455C>G	MutationAssessor: impact: medium, score: 3.095;SIFT: impact: deleterious, score: 0;Polyphen-2: impact: probably_damaging, score: 0.995	Missense_Mutation	SNP	diploid	77	SOMATIC	Unknown	MSKCC	17	7578455	7578455	C	G	0.75		520	177		496	7	ENST00000269305.4:c.475G>C		182929	rs730882000
	Hepatocellular Carcinoma (MSK, Clin Cancer Res 2018)	P-0020304-T01-IM6	Hepatocellular Carcinoma	H168R	OncoKB: Likely Oncogenic, level NA;CIViC: NA;MyCancerGenome: not present;CancerHotspot: yes;3DHotspot: no	17:g.7578427T>C	MutationAssessor: impact: medium, score: 3.105;SIFT: impact: deleterious, score: 0;Polyphen-2: impact: possibly_damaging, score: 0.906	Missense_Mutation	SNP	diploid	45	SOMATIC	Unknown	MSKCC	17	7578427	7578427	T	C	0.56		352	281		834	9	ENST00000269305.4:c.503A>G		428866	rs867114783
	Hepatocellular Carcinoma (MSK, Clin Cancer Res 2018)	P-0012941-T01-IM5	Hepatocellular Carcinoma	H168R	OncoKB: Likely Oncogenic, level NA;CIViC: NA;MyCancerGenome: not present;CancerHotspot: yes;3DHotspot: no	17:g.7578427T>C	MutationAssessor: impact: medium, score: 3.105;SIFT: impact: deleterious, score: 0;Polyphen-2: impact: possibly_damaging, score: 0.906	Missense_Mutation	SNP	diploid	45	SOMATIC	Unknown	MSKCC	17	7578427	7578427	T	C	0.3		219	509		539	5	ENST00000269305.4:c.503A>G		428866	rs867114783
	Hepatocellular Carcinoma (MSK, Clin Cancer Res 2018)	P-0006102-T01-IM5	Hepatocellular Carcinoma	T155N	OncoKB: Likely Oncogenic, level NA;CIViC: NA;MyCancerGenome: not present;CancerHotspot: yes;3DHotspot: no	17:g.7578466G>T	MutationAssessor: impact: medium, score: 2.32;SIFT: impact: deleterious, score: 0.01;Polyphen-2: impact: possibly_damaging, score: 0.666	Missense_Mutation	SNP	diploid	66	SOMATIC	Unknown	MSKCC	17	7578466	7578466	G	T	0.66		371	192		630	2	ENST00000269305.4:c.464C>A		406564	rs786202752
	Hepatocellular Carcinoma (MSK, Clin Cancer Res 2018)	P-0006538-T01-IM5	Hepatocellular Carcinoma	Y220S	OncoKB: Likely Oncogenic, level NA;CIViC: NA;MyCancerGenome: not present;CancerHotspot: yes;3DHotspot: no	17:g.7578190T>G	MutationAssessor: impact: medium, score: 3.165;SIFT: impact: deleterious, score: 0;Polyphen-2: impact: probably_damaging, score: 0.949	Missense_Mutation	SNP	diploid	309	SOMATIC	Unknown	MSKCC	17	7578190	7578190	T	G	0.76		120	37		703	5	ENST00000269305.4:c.659A>C		12383	rs121912666
	Hepatocellular Carcinoma (MSK, Clin Cancer Res 2018)	P-0011128-T01-IM5	Hepatocellular Carcinoma	L130F	OncoKB: Likely Oncogenic, level NA;CIViC: NA;MyCancerGenome: not present;CancerHotspot: yes;3DHotspot: no	17:g.7578542G>A	MutationAssessor: impact: medium, score: 2.94;SIFT: impact: deleterious, score: 0;Polyphen-2: impact: probably_damaging, score: 1	Missense_Mutation	SNP	diploid	46	SOMATIC	Unknown	MSKCC	17	7578542	7578542	G	A	0.08		47	553		577	9	ENST00000269305.4:c.388C>T		216466	rs863224683
	Hepatocellular Carcinoma (MSK, Clin Cancer Res 2018)	P-0010346-T01-IM5	Hepatocellular Carcinoma	I255T	OncoKB: Likely Oncogenic, level NA;CIViC: NA;MyCancerGenome: not present;CancerHotspot: yes;3DHotspot: no	17:g.7577517A>G	MutationAssessor: impact: medium, score: 2.83;SIFT: impact: deleterious, score: 0;Polyphen-2: impact: probably_damaging, score: 0.989	Missense_Mutation	SNP	diploid	55	SOMATIC	Unknown	MSKCC	17	7577517	7577517	A	G	0.24		93	296		389	5	ENST00000269305.4:c.764T>C		376623	rs876659675
	Liver Hepatocellular Carcinoma (AMC, Hepatology 2014)	H080774	Hepatocellular Adenoma	A159P	OncoKB: Likely Oncogenic, level NA;CIViC: NA;MyCancerGenome: not present;CancerHotspot: yes;3DHotspot: no	17:g.7578455C>G	MutationAssessor: impact: medium, score: 3.095;SIFT: impact: deleterious, score: 0;Polyphen-2: impact: probably_damaging, score: 0.995	Missense_Mutation	SNP	diploid	77	Somatic	Unknown	LGGM	17	7578455	7578455	C	G	0.89		8	1			60	ENST00000269305.4:c.475G>C		182929	rs730882000
	Liver Hepatocellular Carcinoma (AMC, Hepatology 2014)	H080204	Hepatocellular Adenoma	Y205C	OncoKB: Likely Oncogenic, level NA;CIViC: NA;MyCancerGenome: not present;CancerHotspot: yes;3DHotspot: no	17:g.7578235T>C	MutationAssessor: impact: medium, score: 2.975;SIFT: impact: deleterious, score: 0;Polyphen-2: impact: probably_damaging, score: 0.998	Missense_Mutation	SNP	diploid	118	Somatic	Unknown	LGGM	17	7578235	7578235	T	C	0.14		3	19			87	ENST00000269305.4:c.614A>G		376681	rs1057520007
	Liver Hepatocellular Carcinoma (AMC, Hepatology 2014)	H093030	Hepatocellular Adenoma	Y205C	OncoKB: Likely Oncogenic, level NA;CIViC: NA;MyCancerGenome: not present;CancerHotspot: yes;3DHotspot: no	17:g.7578235T>C	MutationAssessor: impact: medium, score: 2.975;SIFT: impact: deleterious, score: 0;Polyphen-2: impact: probably_damaging, score: 0.998	Missense_Mutation	SNP	diploid	118	Somatic	Unknown	LGGM	17	7578235	7578235	T	C	0.47		9	10			62	ENST00000269305.4:c.614A>G		376681	rs1057520007
	Liver Hepatocellular Carcinoma (AMC, Hepatology 2014)	H112501	Hepatocellular Adenoma	H168R	OncoKB: Likely Oncogenic, level NA;CIViC: NA;MyCancerGenome: not present;CancerHotspot: yes;3DHotspot: no	17:g.7578427T>C	MutationAssessor: impact: medium, score: 3.105;SIFT: impact: deleterious, score: 0;Polyphen-2: impact: possibly_damaging, score: 0.906	Missense_Mutation	SNP	diploid	45	Somatic	Unknown	LGGM	17	7578427	7578427	T	C	0.38		9	15			1025	ENST00000269305.4:c.503A>G		428866	rs867114783
	Liver Hepatocellular Carcinoma (AMC, Hepatology 2014)	H110362	Hepatocellular Adenoma	Y220N	OncoKB: Likely Oncogenic, level NA;CIViC: NA;MyCancerGenome: not present;CancerHotspot: yes;3DHotspot: no	17:g.7578191A>T	MutationAssessor: impact: medium, score: 3.165;SIFT: impact: deleterious, score: 0;Polyphen-2: impact: probably_damaging, score: 0.995	Missense_Mutation	SNP	diploid	309	Somatic	Unknown	LGGM	17	7578191	7578191	A	T	0.3		6	14			99	ENST00000269305.4:c.658T>A		376688	rs530941076
	Liver Hepatocellular Carcinoma (AMC, Hepatology 2014)	H091730	Hepatocellular Adenoma	G105C	OncoKB: Likely Oncogenic, level NA;CIViC: NA;MyCancerGenome: not present;CancerHotspot: yes;3DHotspot: no	17:g.7579374C>A	MutationAssessor: impact: medium, score: 3.285;SIFT: impact: deleterious, score: 0;Polyphen-2: impact: probably_damaging, score: 0.999	Missense_Mutation	SNP	diploid	17	Somatic	Unknown	LGGM	17	7579374	7579374	C	A	0.82		23	5			48	ENST00000269305.4:c.313G>T
	Liver Hepatocellular Carcinoma (AMC, Hepatology 2014)	H093001	Hepatocellular Adenoma	L111P	OncoKB: Likely Oncogenic, level NA;CIViC: NA;MyCancerGenome: not present;CancerHotspot: yes;3DHotspot: no	17:g.7579355A>G	MutationAssessor: impact: medium, score: 2.935;SIFT: impact: deleterious, score: 0;Polyphen-2: impact: probably_damaging, score: 0.999	Missense_Mutation	SNP	diploid	27	Somatic	Unknown	LGGM	17	7579355	7579355	A	G	0.78		32	9			34	ENST00000269305.4:c.332T>C		376630	rs1057519997
	Liver Hepatocellular Carcinoma (AMC, Hepatology 2014)	H093002	Hepatocellular Adenoma	R110L	OncoKB: Likely Oncogenic, level NA;CIViC: NA;MyCancerGenome: not present;CancerHotspot: yes;3DHotspot: no	17:g.7579358C>A	MutationAssessor: impact: medium, score: 2.28;SIFT: impact: deleterious, score: 0.04;Polyphen-2: impact: benign, score: 0.343	Missense_Mutation	SNP	diploid	47	Somatic	Unknown	LGGM	17	7579358	7579358	C	A	0.36		13	23			89	ENST00000269305.4:c.329G>T	0	406597	rs11540654
	Liver Hepatocellular Carcinoma (AMC, Hepatology 2014)	H093650	Hepatocellular Adenoma	G154V	OncoKB: Likely Oncogenic, level NA;CIViC: NA;MyCancerGenome: not present;CancerHotspot: yes;3DHotspot: no	17:g.7578469C>A	MutationAssessor: impact: medium, score: 3.065;SIFT: impact: deleterious, score: 0;Polyphen-2: impact: probably_damaging, score: 0.99	Missense_Mutation	SNP	diploid	59	Somatic	Unknown	LGGM	17	7578469	7578469	C	A	0.17		3	15			91	ENST00000269305.4:c.461G>T
	Liver Hepatocellular Carcinoma (AMC, Hepatology 2014)	H061095	Hepatocellular Adenoma	Y205F	OncoKB: Likely Oncogenic, level NA;CIViC: NA;MyCancerGenome: not present;CancerHotspot: yes;3DHotspot: no	17:g.7578235T>A	MutationAssessor: impact: medium, score: 2.975;SIFT: impact: deleterious, score: 0;Polyphen-2: impact: probably_damaging, score: 0.963	Missense_Mutation	SNP	diploid	118	Somatic	Unknown	LGGM	17	7578235	7578235	T	A	0.23		3	10			134	ENST00000269305.4:c.614A>T		376682	rs1057520007
	Liver Hepatocellular Carcinoma (AMC, Hepatology 2014)	H072056	Hepatocellular Adenoma	N131I	OncoKB: Likely Oncogenic, level NA;CIViC: NA;MyCancerGenome: not present;CancerHotspot: yes;3DHotspot: no	17:g.7578538T>A	MutationAssessor: impact: medium, score: 3.03;SIFT: impact: deleterious, score: 0;Polyphen-2: impact: probably_damaging, score: 0.998	Missense_Mutation	SNP	diploid	25	Somatic	Unknown	LGGM	17	7578538	7578538	T	A	0.42		5	7			60	ENST00000269305.4:c.392A>T		428902	rs1131691037
	Liver Hepatocellular Carcinoma (AMC, Hepatology 2014)	H092431	Hepatocellular Adenoma	Y220D	OncoKB: Likely Oncogenic, level NA;CIViC: NA;MyCancerGenome: not present;CancerHotspot: yes;3DHotspot: no	17:g.7578191A>C	MutationAssessor: impact: medium, score: 3.165;SIFT: impact: deleterious, score: 0;Polyphen-2: impact: probably_damaging, score: 0.996	Missense_Mutation	SNP	diploid	309	Somatic	Unknown	LGGM	17	7578191	7578191	A	C	0.56		5	4			110	ENST00000269305.4:c.658T>G		376689	rs530941076
	Liver Hepatocellular Carcinoma (AMC, Hepatology 2014)	H093006	Hepatocellular Adenoma	Y126H	OncoKB: Likely Oncogenic, level NA;CIViC: NA;MyCancerGenome: not present;CancerHotspot: yes;3DHotspot: no	17:g.7578554A>G	MutationAssessor: impact: medium, score: 3.255;SIFT: impact: deleterious, score: 0;Polyphen-2: impact: probably_damaging, score: 0.999	Missense_Mutation	SNP	diploid	29	Somatic	Unknown	LGGM	17	7578554	7578554	A	G	0.81		13	3			84	ENST00000269305.4:c.376T>C
	Liver Hepatocellular Carcinoma (RIKEN, Nat Genet 2012)	HB1	Heptocellular Carcinoma	H214R	OncoKB: Likely Oncogenic, level NA;CIViC: NA;MyCancerGenome: not present;CancerHotspot: yes;3DHotspot: no	17:g.7578208T>C	MutationAssessor: impact: medium, score: 2.43;SIFT: impact: deleterious, score: 0.02;Polyphen-2: impact: probably_damaging, score: 0.936	Missense_Mutation	SNP		80	NA	NA	RIKEN	17	7578208	7578208	T	C							5	ENST00000269305.4:c.641A>G		376615	rs1057519992
	Liver Hepatocellular Carcinoma (RIKEN, Nat Genet 2012)	HB5	Heptocellular Carcinoma	L111R	OncoKB: Likely Oncogenic, level NA;CIViC: NA;MyCancerGenome: not present;CancerHotspot: yes;3DHotspot: no	17:g.7579355A>C	MutationAssessor: impact: medium, score: 2.935;SIFT: impact: deleterious, score: 0;Polyphen-2: impact: probably_damaging, score: 0.997	Missense_Mutation	SNP		27	NA	NA	RIKEN	17	7579355	7579355	A	C							1	ENST00000269305.4:c.332T>G		376631	rs1057519997
	Liver Hepatocellular Carcinoma (RIKEN, Nat Genet 2012)	HC11	Heptocellular Carcinoma	P151A	OncoKB: Likely Oncogenic, level NA;CIViC: NA;MyCancerGenome: not present;CancerHotspot: yes;3DHotspot: no	17:g.7578479G>C	MutationAssessor: impact: medium, score: 2.645;SIFT: impact: deleterious, score: 0.01;Polyphen-2: impact: possibly_damaging, score: 0.896	Missense_Mutation	SNP		144	NA	NA	RIKEN	17	7578479	7578479	G	C							5	ENST00000269305.4:c.451C>G		376641	rs28934874
	Liver Hepatocellular Carcinoma (RIKEN, Nat Genet 2012)	HC9	Heptocellular Carcinoma	V197L	OncoKB: Likely Oncogenic, level NA;CIViC: NA;MyCancerGenome: not present;CancerHotspot: yes;3DHotspot: no	17:g.7578260C>A	MutationAssessor: impact: medium, score: 2.48;SIFT: impact: deleterious, score: 0.03;Polyphen-2: impact: possibly_damaging, score: 0.664	Missense_Mutation	SNP		43	NA	NA	RIKEN	17	7578260	7578260	C	A							3	ENST00000269305.4:c.589G>T
	Liver Hepatocellular Carcinoma (RIKEN, Nat Genet 2012)	HB8	Heptocellular Carcinoma	I254V	OncoKB: Likely Oncogenic, level NA;CIViC: NA;MyCancerGenome: not present;CancerHotspot: yes;3DHotspot: no	17:g.7577521T>C	MutationAssessor: impact: low, score: 1.73;SIFT: impact: deleterious, score: 0;Polyphen-2: impact: possibly_damaging, score: 0.852	Missense_Mutation	SNP		32	NA	NA	RIKEN	17	7577521	7577521	T	C							2	ENST00000269305.4:c.760A>G	1.59061e-05	406605	rs746601313
	Liver Hepatocellular Carcinoma (TCGA, Firehose Legacy)	TCGA-4R-AA8I-01	Hepatocellular Carcinoma	P191del	OncoKB: Likely Oncogenic, level NA;CIViC: NA;MyCancerGenome: not present;CancerHotspot: yes;3DHotspot: no	17:g.7578275_7578277del	MutationAssessor: NA;SIFT: NA;Polyphen-2: NA	In_Frame_Del	DEL	deepdel	14	Somatic	Untested	hgsc.bcm.edu	17	7578275	7578277	GAG	-	0.74		63	22		215	916	ENST00000269305.4:c.572_574del
	Liver Hepatocellular Carcinoma (TCGA, Firehose Legacy)	TCGA-UB-A7MB-01	Hepatocellular Carcinoma	Y205C	OncoKB: Likely Oncogenic, level NA;CIViC: NA;MyCancerGenome: not present;CancerHotspot: yes;3DHotspot: no	17:g.7578235T>C	MutationAssessor: impact: medium, score: 2.975;SIFT: impact: deleterious, score: 0;Polyphen-2: impact: probably_damaging, score: 0.998	Missense_Mutation	SNP	shallowdel	118	Somatic	Untested	hgsc.bcm.edu	17	7578235	7578235	T	C	0.82		60	13		133	1095	ENST00000269305.4:c.614A>G		376681	rs1057520007
	Liver Hepatocellular Carcinoma (TCGA, Firehose Legacy)	TCGA-DD-AADL-01	Hepatocellular Carcinoma	Y205C	OncoKB: Likely Oncogenic, level NA;CIViC: NA;MyCancerGenome: not present;CancerHotspot: yes;3DHotspot: no	17:g.7578235T>C	MutationAssessor: impact: medium, score: 2.975;SIFT: impact: deleterious, score: 0;Polyphen-2: impact: probably_damaging, score: 0.998	Missense_Mutation	SNP	shallowdel	118	Somatic	Untested	hgsc.bcm.edu	17	7578235	7578235	T	C	0.69		70	31		139	107	ENST00000269305.4:c.614A>G		376681	rs1057520007
	Liver Hepatocellular Carcinoma (TCGA, Firehose Legacy)	TCGA-UB-A7MF-01	Hepatocellular Carcinoma	S215I	OncoKB: Likely Oncogenic, level NA;CIViC: NA;MyCancerGenome: not present;CancerHotspot: yes;3DHotspot: no	17:g.7578205C>A	MutationAssessor: impact: medium, score: 3.215;SIFT: impact: deleterious, score: 0;Polyphen-2: impact: probably_damaging, score: 1	Missense_Mutation	SNP	shallowdel	67	Somatic	Untested	hgsc.bcm.edu	17	7578205	7578205	C	A	0.47		57	64		144	85	ENST00000269305.4:c.644G>T		376660	rs587782177
	Liver Hepatocellular Carcinoma (TCGA, Firehose Legacy)	TCGA-CC-A3MA-01	Hepatocellular Carcinoma	F113C	OncoKB: Likely Oncogenic, level NA;CIViC: NA;MyCancerGenome: not present;CancerHotspot: yes;3DHotspot: no	17:g.7579349A>C	MutationAssessor: impact: medium, score: 3.235;SIFT: impact: deleterious, score: 0;Polyphen-2: impact: probably_damaging, score: 1	Missense_Mutation	SNP	shallowdel	25	Somatic	Untested	hgsc.bcm.edu	17	7579349	7579349	A	C	0.61		84	53		200	266	ENST00000269305.4:c.338T>G
	Liver Hepatocellular Carcinoma (TCGA, Firehose Legacy)	TCGA-RC-A7SH-01	Hepatocellular Carcinoma	V197L	OncoKB: Likely Oncogenic, level NA;CIViC: NA;MyCancerGenome: not present;CancerHotspot: yes;3DHotspot: no	17:g.7578260C>A	MutationAssessor: impact: medium, score: 2.48;SIFT: impact: deleterious, score: 0.03;Polyphen-2: impact: possibly_damaging, score: 0.664	Missense_Mutation	SNP	shallowdel	43	Somatic	Untested	hgsc.bcm.edu	17	7578260	7578260	C	A	0.78		69	20		173	56	ENST00000269305.4:c.589G>T
	Liver Hepatocellular Carcinoma (TCGA, Firehose Legacy)	TCGA-DD-A1EB-01	Hepatocellular Carcinoma	Y126D	OncoKB: Likely Oncogenic, level NA;CIViC: NA;MyCancerGenome: not present;CancerHotspot: yes;3DHotspot: no	17:g.7578554A>C	MutationAssessor: impact: medium, score: 3.255;SIFT: impact: deleterious, score: 0;Polyphen-2: impact: probably_damaging, score: 0.999	Missense_Mutation	SNP	shallowdel	29	Somatic	Untested	hgsc.bcm.edu	17	7578554	7578554	A	C	0.67		14	7		17	147	ENST00000269305.4:c.376T>G		265333	rs886039483
	Liver Hepatocellular Carcinoma (TCGA, Firehose Legacy)	TCGA-FV-A4ZQ-01	Hepatocellular Carcinoma	G266V	OncoKB: Likely Oncogenic, level NA;CIViC: NA;MyCancerGenome: not present;CancerHotspot: yes;3DHotspot: no	17:g.7577141C>A	MutationAssessor: impact: medium, score: 3.28;SIFT: impact: deleterious, score: 0;Polyphen-2: impact: probably_damaging, score: 0.999	Missense_Mutation	SNP	diploid	165	Somatic	Untested	hgsc.bcm.edu	17	7577141	7577141	C	A	0.51		39	37		66	67	ENST00000269305.4:c.797G>T	0	233303	rs193920774
	Liver Hepatocellular Carcinoma (TCGA, Firehose Legacy)	TCGA-DD-A1EG-01	Hepatocellular Carcinoma	V157G	OncoKB: Likely Oncogenic, level NA;CIViC: NA;MyCancerGenome: not present;CancerHotspot: yes;3DHotspot: no	17:g.7578460A>C	MutationAssessor: impact: medium, score: 2.85;SIFT: impact: deleterious, score: 0;Polyphen-2: impact: probably_damaging, score: 1	Missense_Mutation	SNP	shallowdel	196	Somatic	Untested	hgsc.bcm.edu	17	7578460	7578460	A	C	0.4		37	56		145	1112	ENST00000269305.4:c.470T>G
	Liver Hepatocellular Carcinoma (TCGA, Firehose Legacy)	TCGA-G3-A3CJ-01	Hepatocellular Carcinoma	V143M	OncoKB: Likely Oncogenic, level NA;CIViC: NA;MyCancerGenome: not present;CancerHotspot: yes;3DHotspot: no	17:g.7578503C>T	MutationAssessor: impact: medium, score: 2.455;SIFT: impact: deleterious, score: 0;Polyphen-2: impact: probably_damaging, score: 0.997	Missense_Mutation	SNP	diploid	50	Somatic	Untested	hgsc.bcm.edu	17	7578503	7578503	C	T	0.42		52	72		167	1290	ENST00000269305.4:c.427G>A		142657	rs587782620
	Liver Hepatocellular Carcinoma (TCGA, Firehose Legacy)	TCGA-YA-A8S7-01	Hepatocellular Carcinoma	Y205S	OncoKB: Likely Oncogenic, level NA;CIViC: NA;MyCancerGenome: not present;CancerHotspot: yes;3DHotspot: no	17:g.7578235T>G	MutationAssessor: impact: medium, score: 3.32;SIFT: impact: deleterious, score: 0;Polyphen-2: impact: possibly_damaging, score: 0.751	Missense_Mutation	SNP	shallowdel	118	Somatic	Untested	hgsc.bcm.edu	17	7578235	7578235	T	G	0.36		54	98		175	66	ENST00000269305.4:c.614A>C		376683	rs1057520007
	Liver Hepatocellular Carcinoma (TCGA, Firehose Legacy)	TCGA-G3-A7M6-01	Hepatocellular Carcinoma	S215N	OncoKB: Likely Oncogenic, level NA;CIViC: NA;MyCancerGenome: not present;CancerHotspot: yes;3DHotspot: no	17:g.7578205C>T	MutationAssessor: impact: medium, score: 2.52;SIFT: impact: deleterious, score: 0;Polyphen-2: impact: probably_damaging, score: 1	Missense_Mutation	SNP	shallowdel	67	Somatic	Untested	hgsc.bcm.edu	17	7578205	7578205	C	T	0.57	0.0093	29	22	1	107	63	ENST00000269305.4:c.644G>A		376662	rs587782177
	Liver Hepatocellular Carcinoma (TCGA, Firehose Legacy)	TCGA-RC-A7SB-01	Hepatocellular Carcinoma	E258K	OncoKB: Likely Oncogenic, level NA;CIViC: NA;MyCancerGenome: not present;CancerHotspot: yes;3DHotspot: no	17:g.7577509C>T	MutationAssessor: impact: medium, score: 3.285;SIFT: impact: deleterious, score: 0;Polyphen-2: impact: probably_damaging, score: 0.999	Missense_Mutation	SNP	shallowdel	91	Somatic	Untested	hgsc.bcm.edu	17	7577509	7577509	C	T	0.75	0.01	18	6	1	66	37	ENST00000269305.4:c.772G>A		12348	rs121912652
	Liver Hepatocellular Carcinoma (TCGA, Firehose Legacy)	TCGA-DD-A1EE-01	Hepatocellular Carcinoma	A161S	OncoKB: Likely Oncogenic, level NA;CIViC: NA;MyCancerGenome: not present;CancerHotspot: yes;3DHotspot: no	17:g.7578449C>A	MutationAssessor: impact: medium, score: 2.99;SIFT: impact: deleterious, score: 0;Polyphen-2: impact: probably_damaging, score: 0.986	Missense_Mutation	SNP	diploid	77	Somatic	Untested	hgsc.bcm.edu	17	7578449	7578449	C	A	0.13		14	94		37	621	ENST00000269305.4:c.481G>T
	Liver Hepatocellular Carcinoma (TCGA, Firehose Legacy)	TCGA-DD-A1EL-01	Hepatocellular Carcinoma	A161S	OncoKB: Likely Oncogenic, level NA;CIViC: NA;MyCancerGenome: not present;CancerHotspot: yes;3DHotspot: no	17:g.7578449C>A	MutationAssessor: impact: medium, score: 2.99;SIFT: impact: deleterious, score: 0;Polyphen-2: impact: probably_damaging, score: 0.986	Missense_Mutation	SNP	shallowdel	77	Somatic	Untested	hgsc.bcm.edu	17	7578449	7578449	C	A	0.64		36	20		98	63	ENST00000269305.4:c.481G>T
	Liver Hepatocellular Carcinoma (TCGA, Firehose Legacy)	TCGA-ED-A7XO-01	Hepatocellular Carcinoma	L257P	OncoKB: Likely Oncogenic, level NA;CIViC: NA;MyCancerGenome: not present;CancerHotspot: yes;3DHotspot: no	17:g.7577511A>G	MutationAssessor: impact: medium, score: 3.295;SIFT: impact: deleterious, score: 0;Polyphen-2: impact: probably_damaging, score: 1	Missense_Mutation	SNP	shallowdel	28	Somatic	Untested	hgsc.bcm.edu	17	7577511	7577511	A	G	0.27		17	47		80	46	ENST00000269305.4:c.770T>C
	Liver Hepatocellular Carcinoma (TCGA, Firehose Legacy)	TCGA-DD-A11A-01	Hepatocellular Carcinoma	V157_R158dup	OncoKB: Likely Oncogenic, level NA;CIViC: NA;MyCancerGenome: not present;CancerHotspot: yes;3DHotspot: no	17:g.7578454_7578455insCGCGGA	MutationAssessor: NA;SIFT: NA;Polyphen-2: NA	In_Frame_Ins	INS	shallowdel		Somatic	Untested	hgsc.bcm.edu	17	7578454	7578455	-	CGCGGA	0.36		12	21		32	116	ENST00000269305.4:c.470_475dup
	Liver Hepatocellular Carcinoma (TCGA, Firehose Legacy)	TCGA-BC-A8YO-01	Hepatocellular Carcinoma	T230_T231del	OncoKB: Likely Oncogenic, level NA;CIViC: NA;MyCancerGenome: not present;CancerHotspot: yes;3DHotspot: no	17:g.7577589_7577594del	MutationAssessor: NA;SIFT: NA;Polyphen-2: NA	In_Frame_Del	DEL	shallowdel		Somatic	Untested	hgsc.bcm.edu	17	7577589	7577594	GTGGTA	-	0.43		20	27		68	54	ENST00000269305.4:c.687_692del
	Hepatocellular Carcinomas (INSERM, Nat Genet 2015)	BCM689T	Hepatocellular Carcinoma	A138V	OncoKB: Likely Oncogenic, level NA;CIViC: NA;MyCancerGenome: not present;CancerHotspot: no;3DHotspot: yes	17:g.7578517G>A	MutationAssessor: impact: medium, score: 2.395;SIFT: impact: deleterious, score: 0.03;Polyphen-2: impact: possibly_damaging, score: 0.77	Missense_Mutation	SNP		42	NA	Valid	inserm.fr	17	7578517	7578517	G	A							17	ENST00000269305.4:c.413C>T	0	184863	rs750600586
	Liver Hepatocellular Adenoma and Carcinomas (MSK, PLOS One 2018)	s_AV_hcchca_002_T	Hepatocellular Carcinoma	P177R	OncoKB: Likely Oncogenic, level NA;CIViC: NA;MyCancerGenome: not present;CancerHotspot: no;3DHotspot: yes	17:g.7578400G>C	MutationAssessor: impact: medium, score: 3.245;SIFT: impact: deleterious, score: 0.02;Polyphen-2: impact: possibly_damaging, score: 0.731	Missense_Mutation	SNP	diploid	54	SOMATIC	NA	MSK-IMPACT	17	7578400	7578400	G	C	0.02		11	531		404	5	ENST00000269305.4:c.530C>G	0	458547	rs751477326
	Liver Hepatocellular Carcinoma (AMC, Hepatology 2014)	H112306	Hepatocellular Adenoma	L330P	OncoKB: Likely Oncogenic, level NA;CIViC: NA;MyCancerGenome: not present;CancerHotspot: no;3DHotspot: yes	17:g.7576857A>G	MutationAssessor: impact: medium, score: 3.265;SIFT: impact: deleterious, score: 0;Polyphen-2: impact: probably_damaging, score: 0.996	Missense_Mutation	SNP	diploid	9	Somatic	Unknown	LGGM	17	7576857	7576857	A	G	0.5		5	5			45	ENST00000269305.4:c.989T>C
	Liver Hepatocellular Carcinoma (RIKEN, Nat Genet 2012)	HC7-1	Heptocellular Carcinoma	K139E	OncoKB: Likely Oncogenic, level NA;CIViC: NA;MyCancerGenome: not present;CancerHotspot: no;3DHotspot: yes	17:g.7578515T>C	MutationAssessor: impact: medium, score: 2.44;SIFT: impact: deleterious, score: 0;Polyphen-2: impact: probably_damaging, score: 0.988	Missense_Mutation	SNP		20	NA	NA	RIKEN	17	7578515	7578515	T	C							4	ENST00000269305.4:c.415A>G
	Liver Hepatocellular Carcinoma (TCGA, Firehose Legacy)	TCGA-BC-A5W4-01	Hepatocellular Carcinoma	A276G	OncoKB: Likely Oncogenic, level NA;CIViC: NA;MyCancerGenome: not present;CancerHotspot: no;3DHotspot: yes	17:g.7577111G>C	MutationAssessor: impact: medium, score: 3.125;SIFT: impact: deleterious, score: 0.01;Polyphen-2: impact: probably_damaging, score: 0.946	Missense_Mutation	SNP	shallowdel	52	Somatic	Untested	hgsc.bcm.edu	17	7577111	7577111	G	C	0.89		41	5		127	50	ENST00000269305.4:c.827C>G
	Liver Hepatocellular Carcinoma (TCGA, Firehose Legacy)	TCGA-DD-AAD5-01	Hepatocellular Carcinoma	F341V	OncoKB: Likely Oncogenic, level NA;CIViC: NA;MyCancerGenome: not present;CancerHotspot: no;3DHotspot: yes	17:g.7574006A>C	MutationAssessor: impact: medium, score: 2.655;SIFT: impact: deleterious, score: 0.02;Polyphen-2: impact: benign, score: 0.259	Missense_Mutation	SNP	shallowdel	4	Somatic	Untested	hgsc.bcm.edu	17	7574006	7574006	A	C	0.68		74	35		147	110	ENST00000269305.4:c.1021T>G
	Liver Hepatocellular Carcinoma (TCGA, Firehose Legacy)	TCGA-G3-A5SJ-01	Hepatocellular Carcinoma	K139N	OncoKB: Likely Oncogenic, level NA;CIViC: NA;MyCancerGenome: not present;CancerHotspot: no;3DHotspot: yes	17:g.7578513C>A	MutationAssessor: impact: medium, score: 3.13;SIFT: impact: deleterious, score: 0.02;Polyphen-2: impact: possibly_damaging, score: 0.908	Missense_Mutation	SNP	shallowdel	20	Somatic	Untested	hgsc.bcm.edu	17	7578513	7578513	C	A	0.5		24	24		111	84	ENST00000269305.4:c.417G>T
	Hepatocellular Carcinomas (INSERM, Nat Genet 2015)	BCB231T	Hepatocellular Carcinoma	Q331*	OncoKB: Likely Oncogenic, level NA;CIViC: NA;MyCancerGenome: not present;CancerHotspot: no;3DHotspot: no	17:g.7576855G>A	MutationAssessor: NA;SIFT: NA;Polyphen-2: NA	Nonsense_Mutation	SNP		36	NA	Valid	inserm.fr	17	7576855	7576855	G	A							73	ENST00000269305.4:c.991C>T
	Hepatocellular Carcinomas (INSERM, Nat Genet 2015)	CHC1534T	Hepatocellular Carcinoma	R213Q	OncoKB: Likely Oncogenic, level NA;CIViC: NA;MyCancerGenome: not present;CancerHotspot: no;3DHotspot: no	17:g.7578211C>T	MutationAssessor: impact: medium, score: 3.265;SIFT: impact: deleterious, score: 0;Polyphen-2: impact: probably_damaging, score: 0.994	Missense_Mutation	SNP		79	NA	Valid	inserm.fr	17	7578211	7578211	C	T							77	ENST00000269305.4:c.638G>A	3.97674e-06	135359	rs587778720
	Hepatocellular Carcinomas (INSERM, Nat Genet 2015)	CHC896T	Hepatocellular Carcinoma	R213Q	OncoKB: Likely Oncogenic, level NA;CIViC: NA;MyCancerGenome: not present;CancerHotspot: no;3DHotspot: no	17:g.7578211C>T	MutationAssessor: impact: medium, score: 3.265;SIFT: impact: deleterious, score: 0;Polyphen-2: impact: probably_damaging, score: 0.994	Missense_Mutation	SNP		79	NA	NA	inserm.fr	17	7578211	7578211	C	T							57	ENST00000269305.4:c.638G>A	3.97674e-06	135359	rs587778720
	Hepatocellular Carcinomas (INSERM, Nat Genet 2015)	BCM269T	Hepatocellular Carcinoma	E287*	OncoKB: Likely Oncogenic, level NA;CIViC: NA;MyCancerGenome: not present;CancerHotspot: no;3DHotspot: no	17:g.7577079C>A	MutationAssessor: NA;SIFT: NA;Polyphen-2: NA	Nonsense_Mutation	SNP		14	NA	Valid	inserm.fr	17	7577079	7577079	C	A							43	ENST00000269305.4:c.859G>T
	Hepatocellular Carcinomas (INSERM, Nat Genet 2015)	CHC1746T	Hepatocellular Carcinoma	X224_splice	OncoKB: Likely Oncogenic, level NA;CIViC: NA;MyCancerGenome: not present;CancerHotspot: no;3DHotspot: no	17:g.7578176C>A	MutationAssessor: impact: , score: undefined;SIFT: NA;Polyphen-2: NA	Splice_Site	SNP		9	NA	Valid	inserm.fr	17	7578176	7578176	C	A							96	ENST00000269305.4:c.672+1G>T		630765	rs863224499
	Hepatocellular Carcinomas (INSERM, Nat Genet 2015)	CHC1742T	Hepatocellular Carcinoma	G266*	OncoKB: Likely Oncogenic, level NA;CIViC: NA;MyCancerGenome: not present;CancerHotspot: no;3DHotspot: no	17:g.7577142C>A	MutationAssessor: NA;SIFT: NA;Polyphen-2: NA	Nonsense_Mutation	SNP		20	NA	Valid	inserm.fr	17	7577142	7577142	C	A							78	ENST00000269305.4:c.796G>T	4.0222e-06		rs1057519990
	Hepatocellular Carcinomas (INSERM, Nat Genet 2015)	BCM617T	Hepatocellular Carcinoma	G199V	OncoKB: Likely Oncogenic, level NA;CIViC: NA;MyCancerGenome: not present;CancerHotspot: no;3DHotspot: no	17:g.7578253C>A	MutationAssessor: impact: medium, score: 3.11;SIFT: impact: deleterious, score: 0;Polyphen-2: impact: probably_damaging, score: 0.999	Missense_Mutation	SNP		31	NA	NA	inserm.fr	17	7578253	7578253	C	A							71	ENST00000269305.4:c.596G>T
	Hepatocellular Carcinomas (INSERM, Nat Genet 2015)	CHC1211T	Hepatocellular Carcinoma	E294*	OncoKB: Likely Oncogenic, level NA;CIViC: NA;MyCancerGenome: not present;CancerHotspot: no;3DHotspot: no	17:g.7577058C>A	MutationAssessor: NA;SIFT: NA;Polyphen-2: NA	Nonsense_Mutation	SNP		70	NA	NA	inserm.fr	17	7577058	7577058	C	A							128	ENST00000269305.4:c.880G>T
	Hepatocellular Carcinomas (INSERM, Nat Genet 2015)	CHC1747T	Hepatocellular Carcinoma	E349*	OncoKB: Likely Oncogenic, level NA;CIViC: NA;MyCancerGenome: not present;CancerHotspot: no;3DHotspot: no	17:g.7573982C>A	MutationAssessor: NA;SIFT: NA;Polyphen-2: NA	Nonsense_Mutation	SNP		16	NA	Valid	inserm.fr	17	7573982	7573982	C	A							94	ENST00000269305.4:c.1045G>T
	Hepatocellular Carcinomas (INSERM, Nat Genet 2015)	CHC793T	Hepatocellular Carcinoma	E349*	OncoKB: Likely Oncogenic, level NA;CIViC: NA;MyCancerGenome: not present;CancerHotspot: no;3DHotspot: no	17:g.7573982C>A	MutationAssessor: NA;SIFT: NA;Polyphen-2: NA	Nonsense_Mutation	SNP		16	NA	Valid	inserm.fr	17	7573982	7573982	C	A							75	ENST00000269305.4:c.1045G>T
	Hepatocellular Carcinomas (INSERM, Nat Genet 2015)	CHC1604T	Hepatocellular Carcinoma	L145Q	OncoKB: Likely Oncogenic, level NA;CIViC: NA;MyCancerGenome: not present;CancerHotspot: no;3DHotspot: no	17:g.7578496A>T	MutationAssessor: impact: medium, score: 2.39;SIFT: impact: deleterious, score: 0;Polyphen-2: impact: probably_damaging, score: 0.957	Missense_Mutation	SNP		47	NA	Valid	inserm.fr	17	7578496	7578496	A	T							37	ENST00000269305.4:c.434T>A		480760	rs587782197
	Hepatocellular Carcinomas (INSERM, Nat Genet 2015)	CHC736T	Hepatocellular Carcinoma	X331_splice	OncoKB: Likely Oncogenic, level NA;CIViC: NA;MyCancerGenome: not present;CancerHotspot: no;3DHotspot: no	17:g.7576852C>G	MutationAssessor: impact: , score: undefined;SIFT: NA;Polyphen-2: NA	Splice_Site	SNP		36	NA	Valid	inserm.fr	17	7576852	7576852	C	G							60	ENST00000269305.4:c.993+1G>C		379801	rs11575997
	Hepatocellular Carcinomas (INSERM, Nat Genet 2015)	CHC1534T	Hepatocellular Carcinoma	R280*	OncoKB: Likely Oncogenic, level NA;CIViC: NA;MyCancerGenome: not present;CancerHotspot: no;3DHotspot: no	17:g.7577100T>A	MutationAssessor: NA;SIFT: NA;Polyphen-2: NA	Nonsense_Mutation	SNP		20	NA	Valid	inserm.fr	17	7577100	7577100	T	A							77	ENST00000269305.4:c.838A>T
	Hepatocellular Carcinomas (INSERM, Nat Genet 2015)	CHC1720T	Hepatocellular Carcinoma	X307_splice	OncoKB: Likely Oncogenic, level NA;CIViC: NA;MyCancerGenome: not present;CancerHotspot: no;3DHotspot: no	17:g.7576920_7576936del	MutationAssessor: NA;SIFT: NA;Polyphen-2: NA	Splice_Site	DEL		7	NA	Valid	inserm.fr	17	7576920	7576936	GGCAGTGCTAGGAAAGA	-							67	ENST00000269305.4:c.920-10_926del
	Hepatocellular Carcinomas (INSERM, Nat Genet 2015)	CHC1180T	Hepatocellular Carcinoma	I162Sfs*8	OncoKB: Likely Oncogenic, level NA;CIViC: NA;MyCancerGenome: not present;CancerHotspot: no;3DHotspot: no	17:g.7578447del	MutationAssessor: NA;SIFT: NA;Polyphen-2: NA	Frame_Shift_Del	DEL		5	NA	NA	inserm.fr	17	7578447	7578447	G	-							35	ENST00000269305.4:c.483del
	Hepatocellular Carcinomas (INSERM, Nat Genet 2015)	CHC2052T	Hepatocellular Carcinoma	I162S	OncoKB: Likely Oncogenic, level NA;CIViC: NA;MyCancerGenome: not present;CancerHotspot: no;3DHotspot: no	17:g.7578445A>C	MutationAssessor: impact: medium, score: 2.865;SIFT: impact: deleterious, score: 0;Polyphen-2: impact: probably_damaging, score: 0.984	Missense_Mutation	SNP		33	NA	Valid	inserm.fr	17	7578445	7578445	A	C							137	ENST00000269305.4:c.485T>G
	Hepatocellular Carcinomas (INSERM, Nat Genet 2015)	CHC1597T	Hepatocellular Carcinoma	P67Rfs*81	OncoKB: Likely Oncogenic, level NA;CIViC: NA;MyCancerGenome: not present;CancerHotspot: no;3DHotspot: no	17:g.7579486_7579487del	MutationAssessor: NA;SIFT: NA;Polyphen-2: NA	Frame_Shift_Del	DEL		1	NA	Valid	inserm.fr	17	7579486	7579487	TG	-							53	ENST00000269305.4:c.200_201del
	Hepatocellular Carcinomas (INSERM, Nat Genet 2015)	BCM483T	Hepatocellular Carcinoma	W91Cfs*32	OncoKB: Likely Oncogenic, level NA;CIViC: NA;MyCancerGenome: not present;CancerHotspot: no;3DHotspot: no	17:g.7579414del	MutationAssessor: NA;SIFT: NA;Polyphen-2: NA	Frame_Shift_Del	DEL		26	NA	Valid	inserm.fr	17	7579414	7579414	C	-							67	ENST00000269305.4:c.273del
	Hepatocellular Carcinoma (MSK, Clin Cancer Res 2018)	P-0017630-T01-IM5	Hepatocellular Carcinoma	R342*	OncoKB: Likely Oncogenic, level NA;CIViC: NA;MyCancerGenome: not present;CancerHotspot: no;3DHotspot: no	17:g.7574003G>A	MutationAssessor: NA;SIFT: NA;Polyphen-2: NA	Nonsense_Mutation	SNP	diploid	109	SOMATIC	Unknown	MSKCC	17	7574003	7574003	G	A	0.24	0.0013	371	1153	1	795	6	ENST00000269305.4:c.1024C>T		182970	rs730882029
	Hepatocellular Carcinoma (MSK, Clin Cancer Res 2018)	P-0012317-T01-IM5	Hepatocellular Carcinoma	X224_splice	OncoKB: Likely Oncogenic, level NA;CIViC: NA;MyCancerGenome: not present;CancerHotspot: no;3DHotspot: no	17:g.7578176C>T	MutationAssessor: impact: , score: undefined;SIFT: NA;Polyphen-2: NA	Splice_Site	SNP	diploid	9	SOMATIC	Unknown	MSKCC	17	7578176	7578176	C	T	0.2		217	895		813	5	ENST00000269305.4:c.672+1G>A		216078	rs863224499
	Hepatocellular Carcinoma (MSK, Clin Cancer Res 2018)	P-0002753-T01-IM3	Hepatocellular Carcinoma	X224_splice	OncoKB: Likely Oncogenic, level NA;CIViC: NA;MyCancerGenome: not present;CancerHotspot: no;3DHotspot: no	17:g.7578175A>G	MutationAssessor: impact: , score: undefined;SIFT: NA;Polyphen-2: NA	Splice_Site	SNP	diploid	9	SOMATIC	Unknown	MSKCC	17	7578175	7578175	A	G	0.48		220	239		261	5	ENST00000269305.4:c.672+2T>C
	Hepatocellular Carcinoma (MSK, Clin Cancer Res 2018)	P-0010226-T01-IM5	Hepatocellular Carcinoma	P75Lfs*48	OncoKB: Likely Oncogenic, level NA;CIViC: NA;MyCancerGenome: not present;CancerHotspot: no;3DHotspot: no	17:g.7579463del	MutationAssessor: NA;SIFT: NA;Polyphen-2: NA	Frame_Shift_Del	DEL	diploid	3	SOMATIC	Unknown	MSKCC	17	7579463	7579463	G	-	0.8		358	91		338	3	ENST00000269305.4:c.224del
	Hepatocellular Carcinoma (MSK, Clin Cancer Res 2018)	P-0013882-T01-IM5	Hepatocellular Carcinoma	P153Afs*28	OncoKB: Likely Oncogenic, level NA;CIViC: NA;MyCancerGenome: not present;CancerHotspot: no;3DHotspot: no	17:g.7578474_7578475insG	MutationAssessor: NA;SIFT: NA;Polyphen-2: NA	Frame_Shift_Ins	INS	diploid	20	SOMATIC	Unknown	MSKCC	17	7578474	7578475	-	G	0.4		143	215		574	2	ENST00000269305.4:c.455dup
	Hepatocellular Carcinoma (MSK, Clin Cancer Res 2018)	P-0012150-T01-IM5	Hepatocellular Carcinoma	Y107*	OncoKB: Likely Oncogenic, level NA;CIViC: NA;MyCancerGenome: not present;CancerHotspot: no;3DHotspot: no	17:g.7579366G>T	MutationAssessor: NA;SIFT: NA;Polyphen-2: NA	Nonsense_Mutation	SNP	diploid	12	SOMATIC	Unknown	MSKCC	17	7579366	7579366	G	T	0.1		82	747		741	5	ENST00000269305.4:c.321C>A
	Hepatocellular Carcinoma (MSK, Clin Cancer Res 2018)	P-0021059-T01-IM6	Hepatocellular Carcinoma	R65*	OncoKB: Likely Oncogenic, level NA;CIViC: NA;MyCancerGenome: not present;CancerHotspot: no;3DHotspot: no	17:g.7579494T>A	MutationAssessor: NA;SIFT: NA;Polyphen-2: NA	Nonsense_Mutation	SNP	diploid	12	SOMATIC	Unknown	MSKCC	17	7579494	7579494	T	A	0.3		233	542		1023	11	ENST00000269305.4:c.193A>T
	Hepatocellular Carcinoma (MSK, Clin Cancer Res 2018)	P-0009644-T01-IM5	Hepatocellular Carcinoma	E343Gfs*2	OncoKB: Likely Oncogenic, level NA;CIViC: NA;MyCancerGenome: not present;CancerHotspot: no;3DHotspot: no	17:g.7573999del	MutationAssessor: NA;SIFT: NA;Polyphen-2: NA	Frame_Shift_Del	DEL	diploid	9	SOMATIC	Unknown	MSKCC	17	7573999	7573999	T	-	0.9		566	63		678	6	ENST00000269305.4:c.1028del
	Hepatocellular Carcinoma (MSK, Clin Cancer Res 2018)	P-0020720-T01-IM6	Hepatocellular Carcinoma	TP53-intragenic	OncoKB: Likely Oncogenic, level NA;CIViC: NA;MyCancerGenome: not present;CancerHotspot: no;3DHotspot: no		MutationAssessor: NA;SIFT: NA;Polyphen-2: NA	Fusion	NA	diploid		NA	NA	MSKCC-DMP	NA	-1	-1	NA								5
	Hepatocellular Carcinoma (MSK, Clin Cancer Res 2018)	P-0002317-T01-IM3	Hepatocellular Carcinoma	G154Afs*28	OncoKB: Likely Oncogenic, level NA;CIViC: NA;MyCancerGenome: not present;CancerHotspot: no;3DHotspot: no	17:g.7578469_7578470insCGGG	MutationAssessor: NA;SIFT: NA;Polyphen-2: NA	Frame_Shift_Ins	INS	deepdel	9	SOMATIC	Unknown	MSKCC	17	7578469	7578470	-	CGGG	0.62		419	258		374	1	ENST00000269305.4:c.457_460dup
	Hepatocellular Carcinoma (MSK, Clin Cancer Res 2018)	P-0010148-T01-IM5	Hepatocellular Carcinoma	X26_splice	OncoKB: Likely Oncogenic, level NA;CIViC: NA;MyCancerGenome: not present;CancerHotspot: no;3DHotspot: no	17:g.7579692_7579719del	MutationAssessor: NA;SIFT: NA;Polyphen-2: NA	Splice_Site	DEL	diploid	2	SOMATIC	Unknown	MSKCC	17	7579692	7579719	GTCCTTACCAGAACGTTGTTTTCAGGAA	-	0.88		801	107		540	2	ENST00000269305.4:c.77_96+8del
	Hepatocellular Carcinoma (MSK, Clin Cancer Res 2018)	P-0017908-T01-IM6	Hepatocellular Carcinoma	X261_splice	OncoKB: Likely Oncogenic, level NA;CIViC: NA;MyCancerGenome: not present;CancerHotspot: no;3DHotspot: no	17:g.7577498_7577499del	MutationAssessor: NA;SIFT: NA;Polyphen-2: NA	Splice_Site	DEL	diploid	6	SOMATIC	Unknown	MSKCC	17	7577498	7577499	CC	-	0.55		241	197		473	4	ENST00000269305.4:c.782_782+1del
	Hepatocellular Carcinoma (MSK, Clin Cancer Res 2018)	P-0012628-T01-IM5	Hepatocellular Carcinoma	S315Wfs*12	OncoKB: Likely Oncogenic, level NA;CIViC: NA;MyCancerGenome: not present;CancerHotspot: no;3DHotspot: no	17:g.7576876_7576904del	MutationAssessor: NA;SIFT: NA;Polyphen-2: NA	Frame_Shift_Del	DEL	diploid	3	SOMATIC	Unknown	MSKCC	17	7576876	7576904	CCAGTGGTTTCTTCTTTGGCTGGGGAGAG	-	0.14	0.0061	112	705	2	327	4	ENST00000269305.4:c.942_970del
	Hepatocellular Carcinoma (MSK, Clin Cancer Res 2018)	P-0013553-T01-IM5	Hepatocellular Carcinoma	A88Vfs*55	OncoKB: Likely Oncogenic, level NA;CIViC: NA;MyCancerGenome: not present;CancerHotspot: no;3DHotspot: no	17:g.7579410_7579426del	MutationAssessor: NA;SIFT: NA;Polyphen-2: NA	Frame_Shift_Del	DEL	diploid	3	SOMATIC	Unknown	MSKCC	17	7579410	7579426	GGGGCCAGGAGGGGGCT	-	0.25		64	196		794	5	ENST00000269305.4:c.261_277del
	Liver Hepatocellular Carcinoma (AMC, Hepatology 2014)	H093843	Hepatocellular Adenoma	E258*	OncoKB: Likely Oncogenic, level NA;CIViC: NA;MyCancerGenome: not present;CancerHotspot: no;3DHotspot: no	17:g.7577509C>A	MutationAssessor: NA;SIFT: NA;Polyphen-2: NA	Nonsense_Mutation	SNP	diploid	24	Somatic	Unknown	LGGM	17	7577509	7577509	C	A	0.45		5	6			118	ENST00000269305.4:c.772G>T		486557	rs121912652
	Liver Hepatocellular Carcinoma (AMC, Hepatology 2014)	H072999	Hepatocellular Adenoma	X332_splice	OncoKB: Likely Oncogenic, level NA;CIViC: NA;MyCancerGenome: not present;CancerHotspot: no;3DHotspot: no	17:g.7574034C>T	MutationAssessor: impact: , score: undefined;SIFT: NA;Polyphen-2: NA	Splice_Site	SNP	diploid	3	Somatic	Unknown	LGGM	17	7574034	7574034	C	T	0.25		3	9			72	ENST00000269305.4:c.994-1G>A		142161	rs587782272
	Liver Hepatocellular Carcinoma (AMC, Hepatology 2014)	H060203	Hepatocellular Adenoma	R306*	OncoKB: Likely Oncogenic, level NA;CIViC: NA;MyCancerGenome: not present;CancerHotspot: no;3DHotspot: no	17:g.7577022G>A	MutationAssessor: NA;SIFT: NA;Polyphen-2: NA	Nonsense_Mutation	SNP	diploid	154	Somatic	Unknown	LGGM	17	7577022	7577022	G	A	0.14		6	36			102	ENST00000269305.4:c.916C>T		142144	rs121913344
	Liver Hepatocellular Carcinoma (AMC, Hepatology 2014)	H080782	Hepatocellular Adenoma	R306*	OncoKB: Likely Oncogenic, level NA;CIViC: NA;MyCancerGenome: not present;CancerHotspot: no;3DHotspot: no	17:g.7577022G>A	MutationAssessor: NA;SIFT: NA;Polyphen-2: NA	Nonsense_Mutation	SNP	diploid	154	Somatic	Unknown	LGGM	17	7577022	7577022	G	A	0.22		10	36			117	ENST00000269305.4:c.916C>T		142144	rs121913344
	Liver Hepatocellular Carcinoma (AMC, Hepatology 2014)	H060638	Hepatocellular Adenoma	R156P	OncoKB: Likely Oncogenic, level NA;CIViC: NA;MyCancerGenome: not present;CancerHotspot: no;3DHotspot: no	17:g.7578463C>G	MutationAssessor: impact: medium, score: 1.955;SIFT: impact: tolerated, score: 0.22;Polyphen-2: impact: possibly_damaging, score: 0.876	Missense_Mutation	SNP	diploid	50	Somatic	Unknown	LGGM	17	7578463	7578463	C	G	0.73		8	3			149	ENST00000269305.4:c.467G>C		634768	rs371524413
	Liver Hepatocellular Carcinoma (AMC, Hepatology 2014)	H093624	Hepatocellular Adenoma	R342*	OncoKB: Likely Oncogenic, level NA;CIViC: NA;MyCancerGenome: not present;CancerHotspot: no;3DHotspot: no	17:g.7574003G>A	MutationAssessor: NA;SIFT: NA;Polyphen-2: NA	Nonsense_Mutation	SNP	diploid	109	Somatic	Unknown	LGGM	17	7574003	7574003	G	A	0.38		5	8			70	ENST00000269305.4:c.1024C>T		182970	rs730882029
	Liver Hepatocellular Carcinoma (AMC, Hepatology 2014)	H080217	Hepatocellular Adenoma	L145P	OncoKB: Likely Oncogenic, level NA;CIViC: NA;MyCancerGenome: not present;CancerHotspot: no;3DHotspot: no	17:g.7578496A>G	MutationAssessor: impact: medium, score: 2.39;SIFT: impact: tolerated, score: 0.05;Polyphen-2: impact: benign, score: 0.245	Missense_Mutation	SNP	diploid	47	Somatic	Unknown	LGGM	17	7578496	7578496	A	G	1		13				110	ENST00000269305.4:c.434T>C	0	142050	rs587782197
	Liver Hepatocellular Carcinoma (AMC, Hepatology 2014)	H050510	Hepatocellular Adenoma	Q38*	OncoKB: Likely Oncogenic, level NA;CIViC: NA;MyCancerGenome: not present;CancerHotspot: no;3DHotspot: no	17:g.7579575G>A	MutationAssessor: NA;SIFT: NA;Polyphen-2: NA	Nonsense_Mutation	SNP	diploid	4	Somatic	Unknown	LGGM	17	7579575	7579575	G	A	0.4		18	27			32	ENST00000269305.4:c.112C>T
	Liver Hepatocellular Carcinoma (AMC, Hepatology 2014)	H080750	Hepatocellular Adenoma	E349*	OncoKB: Likely Oncogenic, level NA;CIViC: NA;MyCancerGenome: not present;CancerHotspot: no;3DHotspot: no	17:g.7573982C>A	MutationAssessor: NA;SIFT: NA;Polyphen-2: NA	Nonsense_Mutation	SNP	diploid	16	Somatic	Unknown	LGGM	17	7573982	7573982	C	A	0.67		14	7			94	ENST00000269305.4:c.1045G>T
	Liver Hepatocellular Carcinoma (AMC, Hepatology 2014)	H072849	Hepatocellular Adenoma	X33_splice	OncoKB: Likely Oncogenic, level NA;CIViC: NA;MyCancerGenome: not present;CancerHotspot: no;3DHotspot: no	17:g.7579592T>A	MutationAssessor: impact: , score: undefined;SIFT: NA;Polyphen-2: NA	Splice_Site	SNP	diploid	4	Somatic	Unknown	LGGM	17	7579592	7579592	T	A	0.48		22	24			139	ENST00000269305.4:c.97-2A>T
	Liver Hepatocellular Carcinoma (AMC, Hepatology 2014)	H061350	Hepatocellular Adenoma	X307_splice	OncoKB: Likely Oncogenic, level NA;CIViC: NA;MyCancerGenome: not present;CancerHotspot: no;3DHotspot: no	17:g.7576928T>A	MutationAssessor: impact: , score: undefined;SIFT: NA;Polyphen-2: NA	Splice_Site	SNP	diploid	7	Somatic	Unknown	LGGM	17	7576928	7576928	T	A	0.79		37	10			211	ENST00000269305.4:c.920-2A>T
	Liver Hepatocellular Carcinoma (AMC, Hepatology 2014)	H091225	Hepatocellular Adenoma	X332_splice	OncoKB: Likely Oncogenic, level NA;CIViC: NA;MyCancerGenome: not present;CancerHotspot: no;3DHotspot: no	17:g.7574035T>A	MutationAssessor: impact: , score: undefined;SIFT: NA;Polyphen-2: NA	Splice_Site	SNP	diploid	3	Somatic	Unknown	LGGM	17	7574035	7574035	T	A	0.3		3	7			57	ENST00000269305.4:c.994-2A>T
	Liver Hepatocellular Carcinoma (AMC, Hepatology 2014)	H072992	Hepatocellular Adenoma	X225_splice	OncoKB: Likely Oncogenic, level NA;CIViC: NA;MyCancerGenome: not present;CancerHotspot: no;3DHotspot: no	17:g.7577610T>G	MutationAssessor: impact: , score: undefined;SIFT: NA;Polyphen-2: NA	Splice_Site	SNP	diploid	4	Somatic	Unknown	LGGM	17	7577610	7577610	T	G	1		9				100	ENST00000269305.4:c.673-2A>C
	Liver Hepatocellular Carcinoma (AMC, Hepatology 2014)	H104572	Hepatocellular Adenoma	X261_splice	OncoKB: Likely Oncogenic, level NA;CIViC: NA;MyCancerGenome: not present;CancerHotspot: no;3DHotspot: no	17:g.7577498C>A	MutationAssessor: impact: , score: undefined;SIFT: NA;Polyphen-2: NA	Splice_Site	SNP	diploid	6	Somatic	Unknown	LGGM	17	7577498	7577498	C	A	1		8				67	ENST00000269305.4:c.782+1G>T		496048	rs1555525429
	Liver Hepatocellular Carcinoma (AMC, Hepatology 2014)	H110134	Hepatocellular Adenoma	T211A	OncoKB: Likely Oncogenic, level NA;CIViC: NA;MyCancerGenome: not present;CancerHotspot: no;3DHotspot: no	17:g.7578218T>C	MutationAssessor: impact: medium, score: 3.07;SIFT: impact: deleterious, score: 0.01;Polyphen-2: impact: possibly_damaging, score: 0.764	Missense_Mutation	SNP	diploid	20	Somatic	Unknown	LGGM	17	7578218	7578218	T	C	0.76		13	4			46	ENST00000269305.4:c.631A>G
	Liver Hepatocellular Carcinoma (AMC, Hepatology 2014)	H090866	Hepatocellular Adenoma	N268I	OncoKB: Likely Oncogenic, level NA;CIViC: NA;MyCancerGenome: not present;CancerHotspot: no;3DHotspot: no	17:g.7577135T>A	MutationAssessor: impact: medium, score: 2.015;SIFT: impact: deleterious, score: 0;Polyphen-2: impact: probably_damaging, score: 0.992	Missense_Mutation	SNP	diploid	6	Somatic	Unknown	LGGM	17	7577135	7577135	T	A	0.56		9	7			235	ENST00000269305.4:c.803A>T
	Liver Hepatocellular Carcinoma (AMC, Hepatology 2014)	H111909	Hepatocellular Adenoma	T125=	OncoKB: Likely Oncogenic, level NA;CIViC: NA;MyCancerGenome: not present;CancerHotspot: no;3DHotspot: no	17:g.7579312C>T	MutationAssessor: NA;SIFT: NA;Polyphen-2: NA	Splice_Region	SNP	diploid		Somatic	Unknown	LGGM	17	7579312	7579312	C	T	0.43		19	25			109	ENST00000269305.4:c.375G>A		177825	rs55863639
	Liver Hepatocellular Carcinoma (AMC, Hepatology 2014)	H060228	Hepatocellular Adenoma	X33_splice	OncoKB: Likely Oncogenic, level NA;CIViC: NA;MyCancerGenome: not present;CancerHotspot: no;3DHotspot: no	17:g.7579592T>G	MutationAssessor: impact: , score: undefined;SIFT: NA;Polyphen-2: NA	Splice_Site	SNP	diploid	4	Somatic	Unknown	LGGM	17	7579592	7579592	T	G	0.47		26	29			81	ENST00000269305.4:c.97-2A>C
	Liver Hepatocellular Carcinoma (AMC, Hepatology 2014)	H060670	Hepatocellular Adenoma	G187C	OncoKB: Likely Oncogenic, level NA;CIViC: NA;MyCancerGenome: not present;CancerHotspot: no;3DHotspot: no	17:g.7578371C>A	MutationAssessor: impact: medium, score: 2.07;SIFT: impact: tolerated, score: 0.09;Polyphen-2: impact: benign, score: 0.106	Missense_Mutation	SNP	diploid	30	Somatic	Unknown	LGGM	17	7578371	7578371	C	A	0.85		11	2			61	ENST00000269305.4:c.559G>T
	Liver Hepatocellular Carcinoma (AMC, Hepatology 2014)	H061464	Hepatocellular Adenoma	R65Efs*58	OncoKB: Likely Oncogenic, level NA;CIViC: NA;MyCancerGenome: not present;CancerHotspot: no;3DHotspot: no	17:g.7579498del	MutationAssessor: NA;SIFT: NA;Polyphen-2: NA	Frame_Shift_Del	DEL	diploid	12	Somatic	Unknown	LGGM	17	7579498	7579498	A	-	0.73		27	10			44	ENST00000269305.4:c.189del
	Liver Hepatocellular Carcinoma (AMC, Hepatology 2014)	H072525	Hepatocellular Adenoma	L145Cfs*25	OncoKB: Likely Oncogenic, level NA;CIViC: NA;MyCancerGenome: not present;CancerHotspot: no;3DHotspot: no	17:g.7578497del	MutationAssessor: NA;SIFT: NA;Polyphen-2: NA	Frame_Shift_Del	DEL	diploid		Somatic	Unknown	LGGM	17	7578497	7578497	G	-	0.71		5	2			70	ENST00000269305.4:c.433del
	Liver Hepatocellular Carcinoma (AMC, Hepatology 2014)	H072623	Hepatocellular Adenoma	E56Sfs*3	OncoKB: Likely Oncogenic, level NA;CIViC: NA;MyCancerGenome: not present;CancerHotspot: no;3DHotspot: no	17:g.7579511_7579521del	MutationAssessor: NA;SIFT: NA;Polyphen-2: NA	Frame_Shift_Del	DEL	diploid	8	Somatic	Unknown	LGGM	17	7579511	7579521	CCTGGGTCTTC	-	0.38		9	15			60	ENST00000269305.4:c.166_176del
	Liver Hepatocellular Carcinoma (RIKEN, Nat Genet 2012)	HB7	Heptocellular Carcinoma	X126_splice	OncoKB: Likely Oncogenic, level NA;CIViC: NA;MyCancerGenome: not present;CancerHotspot: no;3DHotspot: no	17:g.7578555C>T	MutationAssessor: impact: , score: undefined;SIFT: NA;Polyphen-2: NA	Splice_Site	SNP		12	NA	NA	RIKEN	17	7578555	7578555	C	T							3	ENST00000269305.4:c.376-1G>A		481003	rs868137297
	Liver Hepatocellular Carcinoma (RIKEN, Nat Genet 2012)	HC10	Heptocellular Carcinoma	X32_splice	OncoKB: Likely Oncogenic, level NA;CIViC: NA;MyCancerGenome: not present;CancerHotspot: no;3DHotspot: no	17:g.7579699C>A	MutationAssessor: impact: , score: undefined;SIFT: NA;Polyphen-2: NA	Splice_Site	SNP			NA	NA	RIKEN	17	7579699	7579699	C	A							1	ENST00000269305.4:c.96+1G>T		482212	rs1131691003
	Liver Hepatocellular Carcinoma (RIKEN, Nat Genet 2012)	HC1	Heptocellular Carcinoma	X307_splice	OncoKB: Likely Oncogenic, level NA;CIViC: NA;MyCancerGenome: not present;CancerHotspot: no;3DHotspot: no	17:g.7576927C>A	MutationAssessor: impact: low, score: 1.495;SIFT: NA;Polyphen-2: NA	Splice_Site	SNP		7	NA	NA	RIKEN	17	7576927	7576927	C	A							2	ENST00000269305.4:c.920-1G>T		480765	rs587781702
	Liver Hepatocellular Carcinoma (RIKEN, Nat Genet 2012)	HB8	Heptocellular Carcinoma	T253N	OncoKB: Likely Oncogenic, level NA;CIViC: NA;MyCancerGenome: not present;CancerHotspot: no;3DHotspot: no	17:g.7577523G>T	MutationAssessor: impact: medium, score: 2.99;SIFT: impact: deleterious, score: 0;Polyphen-2: impact: probably_damaging, score: 0.999	Missense_Mutation	SNP		18	NA	NA	RIKEN	17	7577523	7577523	G	T							2	ENST00000269305.4:c.758C>A
	Liver Hepatocellular Carcinoma (TCGA, Firehose Legacy)	TCGA-BC-A10R-01	Hepatocellular Carcinoma	Q136*	OncoKB: Likely Oncogenic, level NA;CIViC: NA;MyCancerGenome: not present;CancerHotspot: no;3DHotspot: no	17:g.7578524G>A	MutationAssessor: NA;SIFT: NA;Polyphen-2: NA	Nonsense_Mutation	SNP	shallowdel	41	Somatic	Untested	hgsc.bcm.edu	17	7578524	7578524	G	A	0.6		21	14		48	82	ENST00000269305.4:c.406C>T
	Liver Hepatocellular Carcinoma (TCGA, Firehose Legacy)	TCGA-BC-A10U-01	Hepatocellular Carcinoma	R213Q	OncoKB: Likely Oncogenic, level NA;CIViC: NA;MyCancerGenome: not present;CancerHotspot: no;3DHotspot: no	17:g.7578211C>T	MutationAssessor: impact: medium, score: 3.265;SIFT: impact: deleterious, score: 0;Polyphen-2: impact: probably_damaging, score: 0.994	Missense_Mutation	SNP	shallowdel	79	Somatic	Untested	hgsc.bcm.edu	17	7578211	7578211	C	T	0.63		57	33		76	116	ENST00000269305.4:c.638G>A	3.97674e-06	135359	rs587778720
	Liver Hepatocellular Carcinoma (TCGA, Firehose Legacy)	TCGA-FV-A3R2-01	Hepatocellular Carcinoma	R306*	OncoKB: Likely Oncogenic, level NA;CIViC: NA;MyCancerGenome: not present;CancerHotspot: no;3DHotspot: no	17:g.7577022G>A	MutationAssessor: NA;SIFT: NA;Polyphen-2: NA	Nonsense_Mutation	SNP	shallowdel	154	Somatic	Untested	hgsc.bcm.edu	17	7577022	7577022	G	A	0.54	0.02	21	18	1	63	53	ENST00000269305.4:c.916C>T		142144	rs121913344
	Liver Hepatocellular Carcinoma (TCGA, Firehose Legacy)	TCGA-T1-A6J8-01	Hepatocellular Carcinoma	X187_splice	OncoKB: Likely Oncogenic, level NA;CIViC: NA;MyCancerGenome: not present;CancerHotspot: no;3DHotspot: no	17:g.7578290C>T	MutationAssessor: impact: low, score: 1.265;SIFT: NA;Polyphen-2: NA	Splice_Site	SNP	shallowdel	6	Somatic	Untested	hgsc.bcm.edu	17	7578290	7578290	C	T	0.58		41	30		87	71	ENST00000269305.4:c.560-1G>A	3.18593e-05	634769	rs1202793339
	Liver Hepatocellular Carcinoma (TCGA, Firehose Legacy)	TCGA-BW-A5NQ-01	Hepatocellular Carcinoma	Q192*	OncoKB: Likely Oncogenic, level NA;CIViC: NA;MyCancerGenome: not present;CancerHotspot: no;3DHotspot: no	17:g.7578275G>A	MutationAssessor: NA;SIFT: NA;Polyphen-2: NA	Nonsense_Mutation	SNP	shallowdel	89	Somatic	Untested	hgsc.bcm.edu	17	7578275	7578275	G	A	0.42		47	66		167	74	ENST00000269305.4:c.574C>T		406579	rs866380588
	Liver Hepatocellular Carcinoma (TCGA, Firehose Legacy)	TCGA-DD-AACG-01	Hepatocellular Carcinoma	Q192*	OncoKB: Likely Oncogenic, level NA;CIViC: NA;MyCancerGenome: not present;CancerHotspot: no;3DHotspot: no	17:g.7578275G>A	MutationAssessor: NA;SIFT: NA;Polyphen-2: NA	Nonsense_Mutation	SNP	shallowdel	89	Somatic	Untested	hgsc.bcm.edu	17	7578275	7578275	G	A	0.74		64	23		153	86	ENST00000269305.4:c.574C>T		406579	rs866380588
	Liver Hepatocellular Carcinoma (TCGA, Firehose Legacy)	TCGA-K7-AAU7-01	Hepatocellular Carcinoma plus Intrahepatic Cholangiocarcinoma	R156P	OncoKB: Likely Oncogenic, level NA;CIViC: NA;MyCancerGenome: not present;CancerHotspot: no;3DHotspot: no	17:g.7578463C>G	MutationAssessor: impact: medium, score: 1.955;SIFT: impact: tolerated, score: 0.22;Polyphen-2: impact: possibly_damaging, score: 0.876	Missense_Mutation	SNP	shallowdel	50	Somatic	Untested	hgsc.bcm.edu	17	7578463	7578463	C	G	0.36		29	51		139	53	ENST00000269305.4:c.467G>C		634768	rs371524413
	Liver Hepatocellular Carcinoma (TCGA, Firehose Legacy)	TCGA-WJ-A86L-01	Hepatocellular Carcinoma	E204*	OncoKB: Likely Oncogenic, level NA;CIViC: NA;MyCancerGenome: not present;CancerHotspot: no;3DHotspot: no	17:g.7578239C>A	MutationAssessor: NA;SIFT: NA;Polyphen-2: NA	Nonsense_Mutation	SNP	shallowdel	40	Somatic	Untested	hgsc.bcm.edu	17	7578239	7578239	C	A	0.82		50	11		147	112	ENST00000269305.4:c.610G>T
	Liver Hepatocellular Carcinoma (TCGA, Firehose Legacy)	TCGA-CC-A7IG-01	Hepatocellular Carcinoma	E221*	OncoKB: Likely Oncogenic, level NA;CIViC: NA;MyCancerGenome: not present;CancerHotspot: no;3DHotspot: no	17:g.7578188C>A	MutationAssessor: NA;SIFT: NA;Polyphen-2: NA	Nonsense_Mutation	SNP	shallowdel	17	Somatic	Untested	hgsc.bcm.edu	17	7578188	7578188	C	A	0.72		64	25		103	109	ENST00000269305.4:c.661G>T	3.97801e-06	634754	rs786201592
	Liver Hepatocellular Carcinoma (TCGA, Firehose Legacy)	TCGA-CC-A1HT-01	Hepatocellular Carcinoma	X126_splice	OncoKB: Likely Oncogenic, level NA;CIViC: NA;MyCancerGenome: not present;CancerHotspot: no;3DHotspot: no	17:g.7578555C>T	MutationAssessor: impact: , score: undefined;SIFT: NA;Polyphen-2: NA	Splice_Site	SNP	shallowdel	12	Somatic	Untested	hgsc.bcm.edu	17	7578555	7578555	C	T	0.16		8	42		56	71	ENST00000269305.4:c.376-1G>A		481003	rs868137297
	Liver Hepatocellular Carcinoma (TCGA, Firehose Legacy)	TCGA-DD-AADC-01	Hepatocellular Carcinoma	X126_splice	OncoKB: Likely Oncogenic, level NA;CIViC: NA;MyCancerGenome: not present;CancerHotspot: no;3DHotspot: no	17:g.7578555C>T	MutationAssessor: impact: , score: undefined;SIFT: NA;Polyphen-2: NA	Splice_Site	SNP	shallowdel	12	Somatic	Untested	hgsc.bcm.edu	17	7578555	7578555	C	T	0.53		30	27		93	70	ENST00000269305.4:c.376-1G>A		481003	rs868137297
	Liver Hepatocellular Carcinoma (TCGA, Firehose Legacy)	TCGA-DD-AAED-01	Hepatocellular Carcinoma	X126_splice	OncoKB: Likely Oncogenic, level NA;CIViC: NA;MyCancerGenome: not present;CancerHotspot: no;3DHotspot: no	17:g.7578555C>T	MutationAssessor: impact: , score: undefined;SIFT: NA;Polyphen-2: NA	Splice_Site	SNP	shallowdel	12	Somatic	Untested	hgsc.bcm.edu	17	7578555	7578555	C	T	0.8		36	9		72	54	ENST00000269305.4:c.376-1G>A		481003	rs868137297
	Liver Hepatocellular Carcinoma (TCGA, Firehose Legacy)	TCGA-DD-AADV-01	Hepatocellular Carcinoma	S106R	OncoKB: Likely Oncogenic, level NA;CIViC: NA;MyCancerGenome: not present;CancerHotspot: no;3DHotspot: no	17:g.7579369G>C	MutationAssessor: impact: low, score: 1.59;SIFT: impact: tolerated, score: 0.41;Polyphen-2: impact: benign, score: 0.149	Missense_Mutation	SNP	shallowdel	8	Somatic	Untested	hgsc.bcm.edu	17	7579369	7579369	G	C	0.72		79	30		221	80	ENST00000269305.4:c.318C>G
	Liver Hepatocellular Carcinoma (TCGA, Firehose Legacy)	TCGA-UB-A7MD-01	Hepatocellular Carcinoma	X33_splice	OncoKB: Likely Oncogenic, level NA;CIViC: NA;MyCancerGenome: not present;CancerHotspot: no;3DHotspot: no	17:g.7579591C>T	MutationAssessor: impact: , score: undefined;SIFT: NA;Polyphen-2: NA	Splice_Site	SNP	shallowdel	4	Somatic	Untested	hgsc.bcm.edu	17	7579591	7579591	C	T	0.3		9	21		30	88	ENST00000269305.4:c.97-1G>A		638853
	Liver Hepatocellular Carcinoma (TCGA, Firehose Legacy)	TCGA-DD-AACE-01	Hepatocellular Carcinoma	F328Sfs*17	OncoKB: Likely Oncogenic, level NA;CIViC: NA;MyCancerGenome: not present;CancerHotspot: no;3DHotspot: no	17:g.7576863del	MutationAssessor: NA;SIFT: NA;Polyphen-2: NA	Frame_Shift_Del	DEL	deepdel	4	Somatic	Untested	hgsc.bcm.edu	17	7576863	7576863	A	-	0.6		41	27		186	60	ENST00000269305.4:c.983del
	Liver Hepatocellular Carcinoma (TCGA, Firehose Legacy)	TCGA-G3-A25V-01	Hepatocellular Carcinoma	I251Sfs*94	OncoKB: Likely Oncogenic, level NA;CIViC: NA;MyCancerGenome: not present;CancerHotspot: no;3DHotspot: no	17:g.7577531del	MutationAssessor: NA;SIFT: NA;Polyphen-2: NA	Frame_Shift_Del	DEL	shallowdel	16	Somatic	Untested	hgsc.bcm.edu	17	7577531	7577531	G	-	0.26		91	261		106	21	ENST00000269305.4:c.750del
	Liver Hepatocellular Carcinoma (TCGA, Firehose Legacy)	TCGA-DD-AACV-01	Hepatocellular Carcinoma	Q144*	OncoKB: Likely Oncogenic, level NA;CIViC: NA;MyCancerGenome: not present;CancerHotspot: no;3DHotspot: no	17:g.7578500G>A	MutationAssessor: NA;SIFT: NA;Polyphen-2: NA	Nonsense_Mutation	SNP	shallowdel	50	Somatic	Untested	hgsc.bcm.edu	17	7578500	7578500	G	A	0.91		74	7		83	87	ENST00000269305.4:c.430C>T
	Liver Hepatocellular Carcinoma (TCGA, Firehose Legacy)	TCGA-RC-A6M6-01	Hepatocellular Carcinoma	K292*	OncoKB: Likely Oncogenic, level NA;CIViC: NA;MyCancerGenome: not present;CancerHotspot: no;3DHotspot: no	17:g.7577064T>A	MutationAssessor: NA;SIFT: NA;Polyphen-2: NA	Nonsense_Mutation	SNP	shallowdel	8	Somatic	Untested	hgsc.bcm.edu	17	7577064	7577064	T	A	0.49		17	18		60	160	ENST00000269305.4:c.874A>T
	Liver Hepatocellular Carcinoma (TCGA, Firehose Legacy)	TCGA-2Y-A9H4-01	Hepatocellular Carcinoma	S90Pfs*33	OncoKB: Likely Oncogenic, level NA;CIViC: NA;MyCancerGenome: not present;CancerHotspot: no;3DHotspot: no	17:g.7579420del	MutationAssessor: NA;SIFT: NA;Polyphen-2: NA	Frame_Shift_Del	DEL	shallowdel	6	Somatic	Untested	hgsc.bcm.edu	17	7579420	7579420	G	-	0.59		62	43		168	59	ENST00000269305.4:c.267del
	Liver Hepatocellular Carcinoma (TCGA, Firehose Legacy)	TCGA-5C-AAPD-01	Hepatocellular Carcinoma plus Intrahepatic Cholangiocarcinoma	L43*	OncoKB: Likely Oncogenic, level NA;CIViC: NA;MyCancerGenome: not present;CancerHotspot: no;3DHotspot: no	17:g.7579559del	MutationAssessor: NA;SIFT: NA;Polyphen-2: NA	Frame_Shift_Del	DEL	shallowdel	4	Somatic	Untested	hgsc.bcm.edu	17	7579559	7579559	A	-	0.45		26	32		92	56	ENST00000269305.4:c.128del
	Liver Hepatocellular Carcinoma (TCGA, Firehose Legacy)	TCGA-K7-A5RG-01	Hepatocellular Carcinoma	X307_splice	OncoKB: Likely Oncogenic, level NA;CIViC: NA;MyCancerGenome: not present;CancerHotspot: no;3DHotspot: no	17:g.7576928T>C	MutationAssessor: impact: , score: undefined;SIFT: NA;Polyphen-2: NA	Splice_Site	SNP	diploid	7	Somatic	Untested	hgsc.bcm.edu	17	7576928	7576928	T	C	0.2	0.0058	38	155	1	172	104	ENST00000269305.4:c.920-2A>G		43595	rs397516439
	Liver Hepatocellular Carcinoma (TCGA, Firehose Legacy)	TCGA-WX-AA44-01	Hepatocellular Carcinoma	X307_splice	OncoKB: Likely Oncogenic, level NA;CIViC: NA;MyCancerGenome: not present;CancerHotspot: no;3DHotspot: no	17:g.7576928T>C	MutationAssessor: impact: , score: undefined;SIFT: NA;Polyphen-2: NA	Splice_Site	SNP	shallowdel	7	Somatic	Untested	hgsc.bcm.edu	17	7576928	7576928	T	C	0.49		40	41		195	63	ENST00000269305.4:c.920-2A>G		43595	rs397516439
	Liver Hepatocellular Carcinoma (TCGA, Firehose Legacy)	TCGA-G3-A5SM-01	Hepatocellular Carcinoma	X332_splice	OncoKB: Likely Oncogenic, level NA;CIViC: NA;MyCancerGenome: not present;CancerHotspot: no;3DHotspot: no	17:g.7574035T>C	MutationAssessor: impact: , score: undefined;SIFT: NA;Polyphen-2: NA	Splice_Site	SNP	shallowdel	3	Somatic	Untested	hgsc.bcm.edu	17	7574035	7574035	T	C	0.43		35	47		110	88	ENST00000269305.4:c.994-2A>G		487000	rs867389695
	Liver Hepatocellular Carcinoma (TCGA, Firehose Legacy)	TCGA-DD-A1EI-01	Hepatocellular Carcinoma	E171*	OncoKB: Likely Oncogenic, level NA;CIViC: NA;MyCancerGenome: not present;CancerHotspot: no;3DHotspot: no	17:g.7578419C>A	MutationAssessor: NA;SIFT: NA;Polyphen-2: NA	Nonsense_Mutation	SNP	shallowdel	21	Somatic	Untested	hgsc.bcm.edu	17	7578419	7578419	C	A	0.36		23	41		88	42	ENST00000269305.4:c.511G>T		634771	rs587781845
	Liver Hepatocellular Carcinoma (TCGA, Firehose Legacy)	TCGA-DD-AAD8-01	Hepatocellular Carcinoma	X225_splice	OncoKB: Likely Oncogenic, level NA;CIViC: NA;MyCancerGenome: not present;CancerHotspot: no;3DHotspot: no	17:g.7577610T>A	MutationAssessor: impact: , score: undefined;SIFT: NA;Polyphen-2: NA	Splice_Site	SNP	shallowdel	4	Somatic	Untested	hgsc.bcm.edu	17	7577610	7577610	T	A	0.92		44	4		57	82	ENST00000269305.4:c.673-2A>T
	Liver Hepatocellular Carcinoma (TCGA, Firehose Legacy)	TCGA-CC-5263-01	Hepatocellular Carcinoma	C277*	OncoKB: Likely Oncogenic, level NA;CIViC: NA;MyCancerGenome: not present;CancerHotspot: no;3DHotspot: no	17:g.7577107A>T	MutationAssessor: NA;SIFT: NA;Polyphen-2: NA	Nonsense_Mutation	SNP	shallowdel	9	Somatic	Untested	hgsc.bcm.edu	17	7577107	7577107	A	T	0.72		47	18		87	73	ENST00000269305.4:c.831T>A		492746	rs1057523347
	Liver Hepatocellular Carcinoma (TCGA, Firehose Legacy)	TCGA-DD-A1EE-01	Hepatocellular Carcinoma	C277*	OncoKB: Likely Oncogenic, level NA;CIViC: NA;MyCancerGenome: not present;CancerHotspot: no;3DHotspot: no	17:g.7577107A>T	MutationAssessor: NA;SIFT: NA;Polyphen-2: NA	Nonsense_Mutation	SNP	diploid	9	Somatic	Untested	hgsc.bcm.edu	17	7577107	7577107	A	T	0.15		10	57		35	621	ENST00000269305.4:c.831T>A		492746	rs1057523347
	Liver Hepatocellular Carcinoma (TCGA, Firehose Legacy)	TCGA-2Y-A9HA-01	Hepatocellular Carcinoma	M237Cfs*10	OncoKB: Likely Oncogenic, level NA;CIViC: NA;MyCancerGenome: not present;CancerHotspot: no;3DHotspot: no	17:g.7577572del	MutationAssessor: NA;SIFT: NA;Polyphen-2: NA	Frame_Shift_Del	DEL	shallowdel	6	Somatic	Untested	hgsc.bcm.edu	17	7577572	7577572	T	-	0.64		28	16		81	108	ENST00000269305.4:c.709del
	Liver Hepatocellular Carcinoma (TCGA, Firehose Legacy)	TCGA-DD-A3A7-01	Hepatocellular Carcinoma	C135*	OncoKB: Likely Oncogenic, level NA;CIViC: NA;MyCancerGenome: not present;CancerHotspot: no;3DHotspot: no	17:g.7578525G>T	MutationAssessor: NA;SIFT: NA;Polyphen-2: NA	Nonsense_Mutation	SNP	shallowdel	25	Somatic	Untested	hgsc.bcm.edu	17	7578525	7578525	G	T	0.73		16	6		38	96	ENST00000269305.4:c.405C>A
	Liver Hepatocellular Carcinoma (TCGA, Firehose Legacy)	TCGA-DD-AAE0-01	Hepatocellular Carcinoma	T253A	OncoKB: Likely Oncogenic, level NA;CIViC: NA;MyCancerGenome: not present;CancerHotspot: no;3DHotspot: no	17:g.7577524T>C	MutationAssessor: impact: medium, score: 2.44;SIFT: impact: tolerated, score: 0.12;Polyphen-2: impact: probably_damaging, score: 0.936	Missense_Mutation	SNP	shallowdel	18	Somatic	Untested	hgsc.bcm.edu	17	7577524	7577524	T	C	0.61		38	24		77	55	ENST00000269305.4:c.757A>G
	Liver Hepatocellular Carcinoma (TCGA, Firehose Legacy)	TCGA-DD-AAEI-01	Hepatocellular Carcinoma	E56Kfs*67	OncoKB: Likely Oncogenic, level NA;CIViC: NA;MyCancerGenome: not present;CancerHotspot: no;3DHotspot: no	17:g.7579521del	MutationAssessor: NA;SIFT: NA;Polyphen-2: NA	Frame_Shift_Del	DEL	shallowdel	8	Somatic	Untested	hgsc.bcm.edu	17	7579521	7579521	C	-	0.68		45	21		137	95	ENST00000269305.4:c.166del
	Liver Hepatocellular Carcinoma (TCGA, Firehose Legacy)	TCGA-CC-5259-01	Hepatocellular Carcinoma	T125=	OncoKB: Likely Oncogenic, level NA;CIViC: NA;MyCancerGenome: not present;CancerHotspot: no;3DHotspot: no	17:g.7579312C>A	MutationAssessor: NA;SIFT: NA;Polyphen-2: NA	Splice_Region	SNP			Somatic	Untested	hgsc.bcm.edu	17	7579312	7579312	C	A	0.78		124	35		157	136	ENST00000269305.4:c.375G>T		237948	rs55863639
	Liver Hepatocellular Carcinoma (TCGA, Firehose Legacy)	TCGA-G3-AAV4-01	Hepatocellular Carcinoma	E224=	OncoKB: Likely Oncogenic, level NA;CIViC: NA;MyCancerGenome: not present;CancerHotspot: no;3DHotspot: no	17:g.7578177C>T	MutationAssessor: NA;SIFT: NA;Polyphen-2: NA	Splice_Region	SNP	shallowdel		Somatic	Untested	hgsc.bcm.edu	17	7578177	7578177	C	T	0.73		41	15		134	83	ENST00000269305.4:c.672G>A		80709	rs267605076
	Liver Hepatocellular Carcinoma (TCGA, Firehose Legacy)	TCGA-G3-AAV7-01	Hepatocellular Carcinoma	G262Vfs*83	OncoKB: Likely Oncogenic, level NA;CIViC: NA;MyCancerGenome: not present;CancerHotspot: no;3DHotspot: no	17:g.7577153del	MutationAssessor: NA;SIFT: NA;Polyphen-2: NA	Frame_Shift_Del	DEL	shallowdel	6	Somatic	Untested	hgsc.bcm.edu	17	7577153	7577153	C	-	0.39		28	44		78	78	ENST00000269305.4:c.785del
	Liver Hepatocellular Carcinoma (TCGA, Firehose Legacy)	TCGA-CC-5258-01	Hepatocellular Carcinoma	N263Ifs*82	OncoKB: Likely Oncogenic, level NA;CIViC: NA;MyCancerGenome: not present;CancerHotspot: no;3DHotspot: no	17:g.7577150del	MutationAssessor: NA;SIFT: NA;Polyphen-2: NA	Frame_Shift_Del	DEL	shallowdel	6	Somatic	Untested	hgsc.bcm.edu	17	7577150	7577150	T	-	0.47		33	37		65	102	ENST00000269305.4:c.788del
	Liver Hepatocellular Carcinoma (TCGA, Firehose Legacy)	TCGA-DD-AACQ-01	Hepatocellular Carcinoma	D228Vfs*18	OncoKB: Likely Oncogenic, level NA;CIViC: NA;MyCancerGenome: not present;CancerHotspot: no;3DHotspot: no	17:g.7577595_7577598del	MutationAssessor: NA;SIFT: NA;Polyphen-2: NA	Frame_Shift_Del	DEL	shallowdel	3	Somatic	Untested	hgsc.bcm.edu	17	7577595	7577598	CAGT	-	0.66		21	11		92	184	ENST00000269305.4:c.683_686del
	Liver Hepatocellular Carcinoma (TCGA, Firehose Legacy)	TCGA-BC-A69H-01	Hepatocellular Carcinoma	V97Efs*48	OncoKB: Likely Oncogenic, level NA;CIViC: NA;MyCancerGenome: not present;CancerHotspot: no;3DHotspot: no	17:g.7579389_7579399del	MutationAssessor: NA;SIFT: NA;Polyphen-2: NA	Frame_Shift_Del	DEL	shallowdel		Somatic	Untested	hgsc.bcm.edu	17	7579389	7579399	GGGAAGGGACA	-	0.36		23	41		190	37	ENST00000269305.4:c.288_298del
	Liver Hepatocellular Carcinoma (TCGA, Firehose Legacy)	TCGA-ED-A7PZ-01	Hepatocellular Carcinoma	R248Hfs*13	OncoKB: Likely Oncogenic, level NA;CIViC: NA;MyCancerGenome: not present;CancerHotspot: no;3DHotspot: no	17:g.7577531_7577538del	MutationAssessor: NA;SIFT: NA;Polyphen-2: NA	Frame_Shift_Del	DEL	shallowdel	3	Somatic	Untested	hgsc.bcm.edu	17	7577531	7577538	GGGCCTCC	-	0.75		18	6		77	220	ENST00000269305.4:c.743_750del
	Liver Hepatocellular Carcinoma (TCGA, Firehose Legacy)	TCGA-NI-A8LF-01	Hepatocellular Carcinoma	A276Lfs*31	OncoKB: Likely Oncogenic, level NA;CIViC: NA;MyCancerGenome: not present;CancerHotspot: no;3DHotspot: no	17:g.7577112_7577113insACAA	MutationAssessor: NA;SIFT: NA;Polyphen-2: NA	Frame_Shift_Ins	INS	shallowdel	7	Somatic	Untested	hgsc.bcm.edu	17	7577112	7577113	-	ACAA	0.62		36	22		138	85	ENST00000269305.4:c.822_825dup
	Liver Hepatocellular Carcinoma (TCGA, Firehose Legacy)	TCGA-DD-AADN-01	Hepatocellular Carcinoma	E204Vfs*4	OncoKB: Likely Oncogenic, level NA;CIViC: NA;MyCancerGenome: not present;CancerHotspot: no;3DHotspot: no	17:g.7578237_7578238del	MutationAssessor: NA;SIFT: NA;Polyphen-2: NA	Frame_Shift_Del	DEL	shallowdel	40	Somatic	Untested	hgsc.bcm.edu	17	7578237	7578238	CT	-	0.55		63	51		163	82	ENST00000269305.4:c.611_612del
	Liver Hepatocellular Carcinoma (TCGA, Firehose Legacy)	TCGA-FV-A496-01	Hepatocellular Carcinoma	Y103Tfs*20	OncoKB: Likely Oncogenic, level NA;CIViC: NA;MyCancerGenome: not present;CancerHotspot: no;3DHotspot: no	17:g.7579380del	MutationAssessor: NA;SIFT: NA;Polyphen-2: NA	Frame_Shift_Del	DEL	shallowdel	21	Somatic	Untested	hgsc.bcm.edu	17	7579380	7579380	A	-	0.46		40	47		153	102	ENST00000269305.4:c.307del
	Liver Hepatocellular Carcinoma (TCGA, Firehose Legacy)	TCGA-G3-A7M9-01	Hepatocellular Carcinoma	L194Efs*51	OncoKB: Likely Oncogenic, level NA;CIViC: NA;MyCancerGenome: not present;CancerHotspot: no;3DHotspot: no	17:g.7578264_7578270del	MutationAssessor: NA;SIFT: NA;Polyphen-2: NA	Frame_Shift_Del	DEL	shallowdel	4	Somatic	Untested	hgsc.bcm.edu	17	7578264	7578270	GATAAGA	-	0.42		10	14		60	72	ENST00000269305.4:c.579_585del
	Liver Hepatocellular Carcinoma (TCGA, Firehose Legacy)	TCGA-DD-AACF-01	Hepatocellular Carcinoma	V143Rfs*18	OncoKB: Likely Oncogenic, level NA;CIViC: NA;MyCancerGenome: not present;CancerHotspot: no;3DHotspot: no	17:g.7578477_7578504del	MutationAssessor: NA;SIFT: NA;Polyphen-2: NA	Frame_Shift_Del	DEL	shallowdel	3	Somatic	Untested	hgsc.bcm.edu	17	7578477	7578504	GGGTGTGGAATCAACCCACAGCTGCACA	-	0.34		17	33		105	104	ENST00000269305.4:c.426_453del
	Liver Hepatocellular Carcinoma (TCGA, Firehose Legacy)	TCGA-DD-AAE6-01	Hepatocellular Carcinoma	V143Afs*29	OncoKB: Likely Oncogenic, level NA;CIViC: NA;MyCancerGenome: not present;CancerHotspot: no;3DHotspot: no	17:g.7578502_7578503insCAGGG	MutationAssessor: NA;SIFT: NA;Polyphen-2: NA	Frame_Shift_Ins	INS	shallowdel	3	Somatic	Untested	hgsc.bcm.edu	17	7578502	7578503	-	CAGGG	0.67		34	17		82	62	ENST00000269305.4:c.423_427dup
	Liver Hepatocellular Carcinoma (TCGA, Firehose Legacy)	TCGA-DD-AACM-01	Hepatocellular Carcinoma	T329Rfs*14	OncoKB: Likely Oncogenic, level NA;CIViC: NA;MyCancerGenome: not present;CancerHotspot: no;3DHotspot: no	17:g.7576854_7576860del	MutationAssessor: NA;SIFT: NA;Polyphen-2: NA	Frame_Shift_Del	DEL	shallowdel	1	Somatic	Untested	hgsc.bcm.edu	17	7576854	7576860	TGAAGGG	-	0.39		20	31		162	41	ENST00000269305.4:c.986_992del
	Liver Hepatocellular Carcinoma (TCGA, Firehose Legacy)	TCGA-DD-AAE8-01	Hepatocellular Carcinoma	G302Afs*31	OncoKB: Likely Oncogenic, level NA;CIViC: NA;MyCancerGenome: not present;CancerHotspot: no;3DHotspot: no	17:g.7577023_7577033del	MutationAssessor: NA;SIFT: NA;Polyphen-2: NA	Frame_Shift_Del	DEL	shallowdel	6	Somatic	Untested	hgsc.bcm.edu	17	7577023	7577033	CTTAGTGCTCC	-	0.3		22	51		71	50	ENST00000269305.4:c.905_915del
	Liver Hepatocellular Carcinoma (TCGA, Firehose Legacy)	TCGA-DD-AACZ-01	Hepatocellular Carcinoma	N263Kfs*9	OncoKB: Likely Oncogenic, level NA;CIViC: NA;MyCancerGenome: not present;CancerHotspot: no;3DHotspot: no	17:g.7577149_7577150insC	MutationAssessor: NA;SIFT: NA;Polyphen-2: NA	Frame_Shift_Ins	INS	shallowdel	6	Somatic	Untested	hgsc.bcm.edu	17	7577149	7577150	-	C	0.46		33	38		83	140	ENST00000269305.4:c.788_789insG
	Liver Hepatocellular Carcinoma (TCGA, Firehose Legacy)	TCGA-ES-A2HT-01	Hepatocellular Carcinoma	S227P	OncoKB: Likely Oncogenic, level NA;CIViC: NA;MyCancerGenome: not present;CancerHotspot: no;3DHotspot: no	17:g.7577602A>G	MutationAssessor: impact: medium, score: 1.99;SIFT: impact: tolerated, score: 0.07;Polyphen-2: impact: benign, score: 0.083	Missense_Mutation	SNP	diploid	11	Somatic	Untested	hgsc.bcm.edu	17	7577602	7577602	A	G	0.04	0.0096	6	143	2	206	702	ENST00000269305.4:c.679T>C
	Liver Hepatocellular Carcinoma (TCGA, Firehose Legacy)	TCGA-CC-A7IK-01	Hepatocellular Carcinoma	Q317Ffs*9	OncoKB: Likely Oncogenic, level NA;CIViC: NA;MyCancerGenome: not present;CancerHotspot: no;3DHotspot: no	17:g.7576866_7576897del	MutationAssessor: NA;SIFT: NA;Polyphen-2: NA	Frame_Shift_Del	DEL	shallowdel	43	Somatic	Untested	hgsc.bcm.edu	17	7576866	7576897	TATTCTCCATCCAGTGGTTTCTTCTTTGGCTG	-	0.87		13	2		81	265	ENST00000269305.4:c.949_980del
	Hepatocellular Carcinomas (INSERM, Nat Genet 2015)	CHC1210T	Hepatocellular Carcinoma	P34L	OncoKB: Unknown, level NA;CIViC: NA;MyCancerGenome: not present;CancerHotspot: no;3DHotspot: no	17:g.7579586G>A	MutationAssessor: impact: low, score: 1.175;SIFT: impact: tolerated, score: 0.23;Polyphen-2: impact: benign, score: 0	Missense_Mutation	SNP		2	NA	Valid	inserm.fr	17	7579586	7579586	G	A							8	ENST00000269305.4:c.101C>T
	Hepatocellular Carcinomas (INSERM, Nat Genet 2015)	BCM321T	Hepatocellular Carcinoma	S33F	OncoKB: Unknown, level NA;CIViC: NA;MyCancerGenome: not present;CancerHotspot: no;3DHotspot: no	17:g.7579589G>A	MutationAssessor: impact: low, score: 1.905;SIFT: impact: tolerated, score: 0.18;Polyphen-2: impact: benign, score: 0.013	Missense_Mutation	SNP		1	NA	Valid	inserm.fr	17	7579589	7579589	G	A							60	ENST00000269305.4:c.98C>T
	Liver Hepatocellular Adenoma and Carcinomas (MSK, PLOS One 2018)	s_AV_hcchca_007_T	Hepatocellular Carcinoma	K351E	OncoKB: Unknown, level NA;CIViC: NA;MyCancerGenome: not present;CancerHotspot: no;3DHotspot: no	17:g.7573976T>C	MutationAssessor: impact: medium, score: 2.705;SIFT: impact: tolerated, score: 0.2;Polyphen-2: impact: possibly_damaging, score: 0.515	Missense_Mutation	SNP	diploid	2	SOMATIC	NA	MSK-IMPACT	17	7573976	7573976	T	C	0.72		519	205		963	5	ENST00000269305.4:c.1051A>G
	Liver Hepatocellular Carcinoma (AMC, Hepatology 2014)	H072623	Hepatocellular Adenoma	Q52_T55delinsH	OncoKB: Unknown, level NA;CIViC: NA;MyCancerGenome: not present;CancerHotspot: no;3DHotspot: no	17:g.7579523_7579531del	MutationAssessor: NA;SIFT: NA;Polyphen-2: NA	In_Frame_Del	DEL	diploid		Somatic	Unknown	LGGM	17	7579523	7579531	GTGAACCAT	-	0.39		9	14			60	ENST00000269305.4:c.156_164del
	Liver Hepatocellular Carcinoma (TCGA, Firehose Legacy)	TCGA-XR-A8TG-01	Hepatocellular Carcinoma	I332F	OncoKB: Unknown, level NA;CIViC: NA;MyCancerGenome: not present;CancerHotspot: no;3DHotspot: no	17:g.7574033T>A	MutationAssessor: impact: medium, score: 2.985;SIFT: impact: deleterious, score: 0;Polyphen-2: impact: probably_damaging, score: 0.939	Missense_Mutation	SNP	shallowdel	1	Somatic	Untested	hgsc.bcm.edu	17	7574033	7574033	T	A	0.26		20	58		92	75	ENST00000269305.4:c.994A>T
Gene	Study	Sample ID	Cancer Type	Protein Change	Annotation	HGVSg	Functional Impact	Mutation Type	Variant Type	Copy #	COSMIC	MS	VS	Center	Chromosome	Start Pos	End Pos	Ref	Var	Allele Freq (T)	Allele Freq (N)	Variant Reads	Ref Reads	Variant Reads (Normal)	Ref Reads (Normal)	# Mut in Sample
MUC16	Hepatocellular Carcinomas (INSERM, Nat Genet 2015)	CHC314T	Hepatocellular Carcinoma	G8104C	OncoKB: NA;CIViC: NA;MyCancerGenome: not present;CancerHotspot: no;3DHotspot: no	19:g.9063136C>A	MutationAssessor: impact: neutral, score: 0;SIFT: NA;Polyphen-2: impact: possibly_damaging, score: 0.79	Missense_Mutation	SNP			NA	Valid	inserm.fr	19	9063136	9063136	C	A							82
	Hepatocellular Carcinomas (INSERM, Nat Genet 2015)	CHC892T	Hepatocellular Carcinoma	G10451D	OncoKB: NA;CIViC: NA;MyCancerGenome: not present;CancerHotspot: no;3DHotspot: no	19:g.9054270C>T	MutationAssessor: impact: neutral, score: 0;SIFT: NA;Polyphen-2: impact: benign, score: 0.042	Missense_Mutation	SNP			NA	NA	inserm.fr	19	9054270	9054270	C	T							4026
	Hepatocellular Carcinomas (INSERM, Nat Genet 2015)	CHC1712T	Hepatocellular Carcinoma	P2578Q	OncoKB: NA;CIViC: NA;MyCancerGenome: not present;CancerHotspot: no;3DHotspot: no	19:g.9084082G>T	MutationAssessor: impact: neutral, score: 0;SIFT: NA;Polyphen-2: impact: probably_damaging, score: 0.972	Missense_Mutation	SNP			NA	NA	inserm.fr	19	9084082	9084082	G	T							51
	Hepatocellular Carcinomas (INSERM, Nat Genet 2015)	BCM337T	Hepatocellular Carcinoma	S10611F	OncoKB: NA;CIViC: NA;MyCancerGenome: not present;CancerHotspot: no;3DHotspot: no	19:g.9049799G>A	MutationAssessor: impact: neutral, score: 0.345;SIFT: NA;Polyphen-2: impact: possibly_damaging, score: 0.899	Missense_Mutation	SNP			NA	NA	inserm.fr	19	9049799	9049799	G	A							118
	Hepatocellular Carcinomas (INSERM, Nat Genet 2015)	CHC892T	Hepatocellular Carcinoma	L8886I	OncoKB: NA;CIViC: NA;MyCancerGenome: not present;CancerHotspot: no;3DHotspot: no	19:g.9060790G>T	MutationAssessor: impact: low, score: 0.895;SIFT: NA;Polyphen-2: impact: benign, score: 0.071	Missense_Mutation	SNP		1	NA	NA	inserm.fr	19	9060790	9060790	G	T							4026
	Hepatocellular Carcinomas (INSERM, Nat Genet 2015)	CHC1600T	Hepatocellular Carcinoma	S14220F	OncoKB: NA;CIViC: NA;MyCancerGenome: not present;CancerHotspot: no;3DHotspot: no	19:g.8974012G>A	MutationAssessor: impact: medium, score: 3.185;SIFT: impact: deleterious, score: 0.02;Polyphen-2: impact: probably_damaging, score: 0.961	Missense_Mutation	SNP			NA	NA	inserm.fr	19	8974012	8974012	G	A							95
	Hepatocellular Carcinomas (INSERM, Nat Genet 2015)	CHC961T	Hepatocellular Carcinoma	S9276I	OncoKB: NA;CIViC: NA;MyCancerGenome: not present;CancerHotspot: no;3DHotspot: no	19:g.9059619C>A	MutationAssessor: impact: neutral, score: 0.55;SIFT: NA;Polyphen-2: impact: benign, score: 0.055	Missense_Mutation	SNP			NA	NA	inserm.fr	19	9059619	9059619	C	A							52
	Hepatocellular Carcinomas (INSERM, Nat Genet 2015)	CHC1754T	Hepatocellular Carcinoma	D9034Y	OncoKB: NA;CIViC: NA;MyCancerGenome: not present;CancerHotspot: no;3DHotspot: no	19:g.9060346C>A	MutationAssessor: impact: neutral, score: 0;SIFT: NA;Polyphen-2: impact: benign, score: 0	Missense_Mutation	SNP			NA	NA	inserm.fr	19	9060346	9060346	C	A							192
	Hepatocellular Carcinomas (INSERM, Nat Genet 2015)	CHC892T	Hepatocellular Carcinoma	T8276I	OncoKB: NA;CIViC: NA;MyCancerGenome: not present;CancerHotspot: no;3DHotspot: no	19:g.9062619G>A	MutationAssessor: impact: neutral, score: 0.46;SIFT: NA;Polyphen-2: impact: benign, score: 0.047	Missense_Mutation	SNP			NA	NA	inserm.fr	19	9062619	9062619	G	A							4026
	Hepatocellular Carcinomas (INSERM, Nat Genet 2015)	CHC1192T	Hepatocellular Carcinoma	H8017Y	OncoKB: NA;CIViC: NA;MyCancerGenome: not present;CancerHotspot: no;3DHotspot: no	19:g.9063397G>A	MutationAssessor: impact: neutral, score: 0.345;SIFT: NA;Polyphen-2: impact: benign, score: 0.332	Missense_Mutation	SNP			NA	NA	inserm.fr	19	9063397	9063397	G	A							92
	Hepatocellular Carcinomas (INSERM, Nat Genet 2015)	CHC798T	Hepatocellular Carcinoma	G4714V	OncoKB: NA;CIViC: NA;MyCancerGenome: not present;CancerHotspot: no;3DHotspot: no	19:g.9073305C>A	MutationAssessor: impact: neutral, score: 0.345;SIFT: NA;Polyphen-2: impact: benign, score: 0.233	Missense_Mutation	SNP			NA	NA	inserm.fr	19	9073305	9073305	C	A							178
	Hepatocellular Carcinomas (INSERM, Nat Genet 2015)	CHC892T	Hepatocellular Carcinoma	A3569V	OncoKB: NA;CIViC: NA;MyCancerGenome: not present;CancerHotspot: no;3DHotspot: no	19:g.9076740G>A	MutationAssessor: impact: neutral, score: 0;SIFT: NA;Polyphen-2: impact: benign, score: 0.229	Missense_Mutation	SNP			NA	NA	inserm.fr	19	9076740	9076740	G	A							4026
	Hepatocellular Carcinomas (INSERM, Nat Genet 2015)	CHC892T	Hepatocellular Carcinoma	P3059L	OncoKB: NA;CIViC: NA;MyCancerGenome: not present;CancerHotspot: no;3DHotspot: no	19:g.9082639G>A	MutationAssessor: impact: neutral, score: 0;SIFT: NA;Polyphen-2: impact: possibly_damaging, score: 0.566	Missense_Mutation	SNP		1	NA	NA	inserm.fr	19	9082639	9082639	G	A							4026
	Hepatocellular Carcinomas (INSERM, Nat Genet 2015)	BCM321T	Hepatocellular Carcinoma	K1572*	OncoKB: NA;CIViC: NA;MyCancerGenome: not present;CancerHotspot: no;3DHotspot: no	19:g.9087101T>A	MutationAssessor: NA;SIFT: NA;Polyphen-2: NA	Nonsense_Mutation	SNP			NA	NA	inserm.fr	19	9087101	9087101	T	A							60
	Hepatocellular Carcinomas (INSERM, Nat Genet 2015)	CHC465T	Hepatocellular Carcinoma	M11687V	OncoKB: NA;CIViC: NA;MyCancerGenome: not present;CancerHotspot: no;3DHotspot: no	19:g.9046572T>C	MutationAssessor: impact: neutral, score: 0;SIFT: NA;Polyphen-2: impact: benign, score: 0	Missense_Mutation	SNP			NA	NA	inserm.fr	19	9046572	9046572	T	C							58
	Hepatocellular Carcinomas (INSERM, Nat Genet 2015)	CHC1626T	Hepatocellular Carcinoma	T6301R	OncoKB: NA;CIViC: NA;MyCancerGenome: not present;CancerHotspot: no;3DHotspot: no	19:g.9068544G>C	MutationAssessor: impact: neutral, score: 0.625;SIFT: NA;Polyphen-2: impact: benign, score: 0.279	Missense_Mutation	SNP			NA	NA	inserm.fr	19	9068544	9068544	G	C							57
	Hepatocellular Carcinomas (INSERM, Nat Genet 2015)	CHC320T	Hepatocellular Carcinoma	V4790G	OncoKB: NA;CIViC: NA;MyCancerGenome: not present;CancerHotspot: no;3DHotspot: no	19:g.9073077A>C	MutationAssessor: impact: neutral, score: 0;SIFT: NA;Polyphen-2: impact: benign, score: 0.192	Missense_Mutation	SNP		1	NA	NA	inserm.fr	19	9073077	9073077	A	C							87
	Hepatocellular Carcinomas (INSERM, Nat Genet 2015)	CHC794T	Hepatocellular Carcinoma	T4600S	OncoKB: NA;CIViC: NA;MyCancerGenome: not present;CancerHotspot: no;3DHotspot: no	19:g.9073647G>C	MutationAssessor: impact: neutral, score: 0.255;SIFT: NA;Polyphen-2: impact: benign, score: 0.02	Missense_Mutation	SNP			NA	NA	inserm.fr	19	9073647	9073647	G	C							84
	Hepatocellular Carcinomas (INSERM, Nat Genet 2015)	CHC429T	Hepatocellular Carcinoma	T3351A	OncoKB: NA;CIViC: NA;MyCancerGenome: not present;CancerHotspot: no;3DHotspot: no	19:g.9077395T>C	MutationAssessor: impact: neutral, score: 0;SIFT: NA;Polyphen-2: impact: possibly_damaging, score: 0.588	Missense_Mutation	SNP		1	NA	Valid	inserm.fr	19	9077395	9077395	T	C							131
	Hepatocellular Carcinomas (INSERM, Nat Genet 2015)	CHC2206T	Hepatocellular Carcinoma	A1005G	OncoKB: NA;CIViC: NA;MyCancerGenome: not present;CancerHotspot: no;3DHotspot: no	19:g.9088801G>C	MutationAssessor: impact: neutral, score: 0;SIFT: NA;Polyphen-2: impact: benign, score: 0.135	Missense_Mutation	SNP			NA	NA	inserm.fr	19	9088801	9088801	G	C							57
	Hepatocellular Carcinomas (INSERM, Nat Genet 2015)	BCM321T	Hepatocellular Carcinoma	V7653L	OncoKB: NA;CIViC: NA;MyCancerGenome: not present;CancerHotspot: no;3DHotspot: no	19:g.9064489C>G	MutationAssessor: impact: neutral, score: 0.345;SIFT: NA;Polyphen-2: impact: benign, score: 0.168	Missense_Mutation	SNP			NA	NA	inserm.fr	19	9064489	9064489	C	G							60
	Hepatocellular Carcinomas (INSERM, Nat Genet 2015)	CHC793T	Hepatocellular Carcinoma	T6590P	OncoKB: NA;CIViC: NA;MyCancerGenome: not present;CancerHotspot: no;3DHotspot: no	19:g.9067678T>G	MutationAssessor: impact: neutral, score: 0.345;SIFT: NA;Polyphen-2: impact: benign, score: 0.013	Missense_Mutation	SNP			NA	Valid	inserm.fr	19	9067678	9067678	T	G							75
	Hepatocellular Carcinomas (INSERM, Nat Genet 2015)	CHC1600T	Hepatocellular Carcinoma	S14220T	OncoKB: NA;CIViC: NA;MyCancerGenome: not present;CancerHotspot: no;3DHotspot: no	19:g.8974013A>T	MutationAssessor: impact: medium, score: 2.63;SIFT: impact: deleterious, score: 0.05;Polyphen-2: impact: possibly_damaging, score: 0.825	Missense_Mutation	SNP			NA	NA	inserm.fr	19	8974013	8974013	A	T							95
	Hepatocellular Carcinomas (INSERM, Nat Genet 2015)	BCM735T	Hepatocellular Carcinoma	L13147I	OncoKB: NA;CIViC: NA;MyCancerGenome: not present;CancerHotspot: no;3DHotspot: no	19:g.9007529G>T	MutationAssessor: impact: low, score: 1.73;SIFT: NA;Polyphen-2: NA	Missense_Mutation	SNP			NA	NA	inserm.fr	19	9007529	9007529	G	T							44
	Hepatocellular Carcinomas (INSERM, Nat Genet 2015)	CHC155T	Hepatocellular Carcinoma	X13069_splice	OncoKB: NA;CIViC: NA;MyCancerGenome: not present;CancerHotspot: no;3DHotspot: no	19:g.9008346C>T	MutationAssessor: impact: high, score: 3.585;SIFT: NA;Polyphen-2: NA	Splice_Site	SNP			NA	Valid	inserm.fr	19	9008346	9008346	C	T							102
	Hepatocellular Carcinomas (INSERM, Nat Genet 2015)	CHC892T	Hepatocellular Carcinoma	G12958D	OncoKB: NA;CIViC: NA;MyCancerGenome: not present;CancerHotspot: no;3DHotspot: no	19:g.9011360C>T	MutationAssessor: NA;SIFT: NA;Polyphen-2: NA	Missense_Mutation	SNP			NA	NA	inserm.fr	19	9011360	9011360	C	T							4026
	Hepatocellular Carcinomas (INSERM, Nat Genet 2015)	CHC2034T	Hepatocellular Carcinoma	P11058T	OncoKB: NA;CIViC: NA;MyCancerGenome: not present;CancerHotspot: no;3DHotspot: no	19:g.9048459G>T	MutationAssessor: NA;SIFT: NA;Polyphen-2: NA	Missense_Mutation	SNP			NA	NA	inserm.fr	19	9048459	9048459	G	T
	Hepatocellular Carcinomas (INSERM, Nat Genet 2015)	CHC1534T	Hepatocellular Carcinoma	T7359N	OncoKB: NA;CIViC: NA;MyCancerGenome: not present;CancerHotspot: no;3DHotspot: no	19:g.9065370G>T	MutationAssessor: NA;SIFT: NA;Polyphen-2: NA	Missense_Mutation	SNP			NA	NA	inserm.fr	19	9065370	9065370	G	T							77
	Hepatocellular Carcinomas (INSERM, Nat Genet 2015)	BCM711T	Hepatocellular Carcinoma	L6085M	OncoKB: NA;CIViC: NA;MyCancerGenome: not present;CancerHotspot: no;3DHotspot: no	19:g.9069193G>T	MutationAssessor: NA;SIFT: NA;Polyphen-2: NA	Missense_Mutation	SNP			NA	NA	inserm.fr	19	9069193	9069193	G	T
	Hepatocellular Carcinomas (INSERM, Nat Genet 2015)	BCB231T	Hepatocellular Carcinoma	T5718N	OncoKB: NA;CIViC: NA;MyCancerGenome: not present;CancerHotspot: no;3DHotspot: no	19:g.9070293G>T	MutationAssessor: NA;SIFT: NA;Polyphen-2: NA	Missense_Mutation	SNP			NA	NA	inserm.fr	19	9070293	9070293	G	T							73
	Hepatocellular Carcinomas (INSERM, Nat Genet 2015)	BCM257T	Hepatocellular Carcinoma	H5400N	OncoKB: NA;CIViC: NA;MyCancerGenome: not present;CancerHotspot: no;3DHotspot: no	19:g.9071248G>T	MutationAssessor: NA;SIFT: NA;Polyphen-2: NA	Missense_Mutation	SNP		1	NA	NA	inserm.fr	19	9071248	9071248	G	T
	Hepatocellular Carcinomas (INSERM, Nat Genet 2015)	CHC1712T	Hepatocellular Carcinoma	P2578T	OncoKB: NA;CIViC: NA;MyCancerGenome: not present;CancerHotspot: no;3DHotspot: no	19:g.9084083G>T	MutationAssessor: NA;SIFT: NA;Polyphen-2: NA	Missense_Mutation	SNP			NA	NA	inserm.fr	19	9084083	9084083	G	T							51
	Hepatocellular Carcinomas (INSERM, Nat Genet 2015)	CHC1568T	Hepatocellular Carcinoma	T1326N	OncoKB: NA;CIViC: NA;MyCancerGenome: not present;CancerHotspot: no;3DHotspot: no	19:g.9087838G>T	MutationAssessor: NA;SIFT: NA;Polyphen-2: NA	Missense_Mutation	SNP			NA	NA	inserm.fr	19	9087838	9087838	G	T							82
	Hepatocellular Carcinomas (INSERM, Nat Genet 2015)	CHC1753T	Hepatocellular Carcinoma	Q3111_T3116del	OncoKB: NA;CIViC: NA;MyCancerGenome: not present;CancerHotspot: no;3DHotspot: no	19:g.9082466_9082483del	MutationAssessor: NA;SIFT: NA;Polyphen-2: NA	In_Frame_Del	DEL			NA	NA	inserm.fr	19	9082466	9082483	GTGTGAAGGTTAACGTCT	-
	Hepatocellular Carcinomas (INSERM, Nat Genet 2015)	BCM723T	Hepatocellular Carcinoma	R8844Afs*19	OncoKB: NA;CIViC: NA;MyCancerGenome: not present;CancerHotspot: no;3DHotspot: no	19:g.9060916del	MutationAssessor: NA;SIFT: NA;Polyphen-2: NA	Frame_Shift_Del	DEL			NA	NA	inserm.fr	19	9060916	9060916	G	-
	Hepatocellular Carcinomas (INSERM, Nat Genet 2015)	CHC322T	Hepatocellular Carcinoma	L572*	OncoKB: NA;CIViC: NA;MyCancerGenome: not present;CancerHotspot: no;3DHotspot: no	19:g.9090101del	MutationAssessor: NA;SIFT: NA;Polyphen-2: NA	Frame_Shift_Del	DEL		1	NA	Valid	inserm.fr	19	9090101	9090101	G	-
	Liver Hepatocellular Carcinoma (AMC, Hepatology 2014)	H091920	Hepatocellular Adenoma	P10687L	OncoKB: NA;CIViC: NA;MyCancerGenome: not present;CancerHotspot: no;3DHotspot: no	19:g.9049571G>A	MutationAssessor: NA;SIFT: NA;Polyphen-2: NA	Missense_Mutation	SNP			Somatic	Unknown	LGGM	19	9049571	9049571	G	A	0.06		12	174
	Liver Hepatocellular Carcinoma (AMC, Hepatology 2014)	H104490	Hepatocellular Adenoma	S14396L	OncoKB: NA;CIViC: NA;MyCancerGenome: not present;CancerHotspot: no;3DHotspot: no	19:g.8966766G>A	MutationAssessor: NA;SIFT: NA;Polyphen-2: NA	Missense_Mutation	SNP			Somatic	Unknown	LGGM	19	8966766	8966766	G	A	0.25		9	27
	Liver Hepatocellular Carcinoma (AMC, Hepatology 2014)	H050452	Hepatocellular Adenoma	E372D	OncoKB: NA;CIViC: NA;MyCancerGenome: not present;CancerHotspot: no;3DHotspot: no	19:g.9090699C>A	MutationAssessor: NA;SIFT: NA;Polyphen-2: NA	Missense_Mutation	SNP			Somatic	Unknown	LGGM	19	9090699	9090699	C	A	0.32		14	30
	Liver Hepatocellular Carcinoma (AMC, Hepatology 2014)	H080212	Hepatocellular Adenoma	Y14029C	OncoKB: NA;CIViC: NA;MyCancerGenome: not present;CancerHotspot: no;3DHotspot: no	19:g.8982189T>C	MutationAssessor: NA;SIFT: NA;Polyphen-2: NA	Missense_Mutation	SNP			Somatic	Unknown	LGGM	19	8982189	8982189	T	C	0.24		4	13
	Liver Hepatocellular Carcinoma (AMC, Hepatology 2014)	H090284	Hepatocellular Adenoma	G8208W	OncoKB: NA;CIViC: NA;MyCancerGenome: not present;CancerHotspot: no;3DHotspot: no	19:g.9062824C>A	MutationAssessor: NA;SIFT: NA;Polyphen-2: NA	Missense_Mutation	SNP		1	Somatic	Unknown	LGGM	19	9062824	9062824	C	A	0.06		6	93
	Liver Hepatocellular Carcinoma (AMC, Hepatology 2014)	H093843	Hepatocellular Adenoma	G224R	OncoKB: NA;CIViC: NA;MyCancerGenome: not present;CancerHotspot: no;3DHotspot: no	19:g.9091145C>T	MutationAssessor: NA;SIFT: NA;Polyphen-2: NA	Missense_Mutation	SNP		3	Somatic	Unknown	LGGM	19	9091145	9091145	C	T	0.04		5	110			118
	Liver Hepatocellular Carcinoma (AMC, Hepatology 2014)	H111988	Hepatocellular Adenoma	K13520N	OncoKB: NA;CIViC: NA;MyCancerGenome: not present;CancerHotspot: no;3DHotspot: no	19:g.9000197C>A	MutationAssessor: NA;SIFT: NA;Polyphen-2: NA	Missense_Mutation	SNP			Somatic	Unknown	LGGM	19	9000197	9000197	C	A	0.19		20	86
	Liver Hepatocellular Carcinoma (AMC, Hepatology 2014)	H112501	Hepatocellular Adenoma	S13673F	OncoKB: NA;CIViC: NA;MyCancerGenome: not present;CancerHotspot: no;3DHotspot: no	19:g.8997178G>A	MutationAssessor: NA;SIFT: NA;Polyphen-2: NA	Missense_Mutation	SNP			Somatic	Unknown	LGGM	19	8997178	8997178	G	A	0.24		15	47			1025
	Liver Hepatocellular Carcinoma (AMC, Hepatology 2014)	H050227	Hepatocellular Adenoma	S12035=	OncoKB: NA;CIViC: NA;MyCancerGenome: not present;CancerHotspot: no;3DHotspot: no	19:g.9038414A>G	MutationAssessor: NA;SIFT: NA;Polyphen-2: NA	Splice_Region	SNP			Somatic	Unknown	LGGM	19	9038414	9038414	A	G	0.32		52	110
	Liver Hepatocellular Carcinoma (AMC, Hepatology 2014)	H050350	Hepatocellular Adenoma	A5662V	OncoKB: NA;CIViC: NA;MyCancerGenome: not present;CancerHotspot: no;3DHotspot: no	19:g.9070461G>A	MutationAssessor: NA;SIFT: NA;Polyphen-2: NA	Missense_Mutation	SNP			Somatic	Unknown	LGGM	19	9070461	9070461	G	A	0.32		17	36
	Liver Hepatocellular Carcinoma (AMC, Hepatology 2014)	H050401	Hepatocellular Adenoma	R6369W	OncoKB: NA;CIViC: NA;MyCancerGenome: not present;CancerHotspot: no;3DHotspot: no	19:g.9068341T>A	MutationAssessor: NA;SIFT: NA;Polyphen-2: NA	Missense_Mutation	SNP		1	Somatic	Unknown	LGGM	19	9068341	9068341	T	A	0.42		53	74
	Liver Hepatocellular Carcinoma (AMC, Hepatology 2014)	H050604	Hepatocellular Adenoma	L14357H	OncoKB: NA;CIViC: NA;MyCancerGenome: not present;CancerHotspot: no;3DHotspot: no	19:g.8968946A>T	MutationAssessor: NA;SIFT: NA;Polyphen-2: NA	Missense_Mutation	SNP			Somatic	Unknown	LGGM	19	8968946	8968946	A	T	0.07		8	107
	Liver Hepatocellular Carcinoma (AMC, Hepatology 2014)	H060030	Hepatocellular Adenoma	P4072H	OncoKB: NA;CIViC: NA;MyCancerGenome: not present;CancerHotspot: no;3DHotspot: no	19:g.9075231G>T	MutationAssessor: NA;SIFT: NA;Polyphen-2: NA	Missense_Mutation	SNP			Somatic	Unknown	LGGM	19	9075231	9075231	G	T	0.19		14	60
	Liver Hepatocellular Carcinoma (AMC, Hepatology 2014)	H060030	Hepatocellular Adenoma	P13361A	OncoKB: NA;CIViC: NA;MyCancerGenome: not present;CancerHotspot: no;3DHotspot: no	19:g.9003354G>C	MutationAssessor: NA;SIFT: NA;Polyphen-2: NA	Missense_Mutation	SNP			Somatic	Unknown	LGGM	19	9003354	9003354	G	C	0.23		18	61
	Liver Hepatocellular Carcinoma (AMC, Hepatology 2014)	H060607	Hepatocellular Adenoma	Q5599Gfs*132	OncoKB: NA;CIViC: NA;MyCancerGenome: not present;CancerHotspot: no;3DHotspot: no	19:g.9070650_9070651del	MutationAssessor: NA;SIFT: NA;Polyphen-2: NA	Frame_Shift_Del	DEL			Somatic	Unknown	LGGM	19	9070650	9070651	TG	-	0.47		34	39
	Liver Hepatocellular Carcinoma (AMC, Hepatology 2014)	H061095	Hepatocellular Adenoma	A13629V	OncoKB: NA;CIViC: NA;MyCancerGenome: not present;CancerHotspot: no;3DHotspot: no	19:g.8997536G>A	MutationAssessor: NA;SIFT: NA;Polyphen-2: NA	Missense_Mutation	SNP			Somatic	Unknown	LGGM	19	8997536	8997536	G	A	0.29		19	46			134
	Liver Hepatocellular Carcinoma (AMC, Hepatology 2014)	H072012	Hepatocellular Adenoma	L14109V	OncoKB: NA;CIViC: NA;MyCancerGenome: not present;CancerHotspot: no;3DHotspot: no	19:g.8976741G>C	MutationAssessor: NA;SIFT: NA;Polyphen-2: NA	Missense_Mutation	SNP			Somatic	Unknown	LGGM	19	8976741	8976741	G	C	0.39		9	14
	Liver Hepatocellular Carcinoma (AMC, Hepatology 2014)	H072441	Hepatocellular Adenoma	S9904R	OncoKB: NA;CIViC: NA;MyCancerGenome: not present;CancerHotspot: no;3DHotspot: no	19:g.9057734A>T	MutationAssessor: NA;SIFT: NA;Polyphen-2: NA	Missense_Mutation	SNP			Somatic	Unknown	LGGM	19	9057734	9057734	A	T	0.44		77	99
	Liver Hepatocellular Carcinoma (AMC, Hepatology 2014)	H072525	Hepatocellular Adenoma	T8210A	OncoKB: NA;CIViC: NA;MyCancerGenome: not present;CancerHotspot: no;3DHotspot: no	19:g.9062818T>C	MutationAssessor: NA;SIFT: NA;Polyphen-2: NA	Missense_Mutation	SNP			Somatic	Unknown	LGGM	19	9062818	9062818	T	C	0.4		37	56			70
	Liver Hepatocellular Carcinoma (AMC, Hepatology 2014)	H072749	Hepatocellular Adenoma	W3869R	OncoKB: NA;CIViC: NA;MyCancerGenome: not present;CancerHotspot: no;3DHotspot: no	19:g.9075841A>G	MutationAssessor: NA;SIFT: NA;Polyphen-2: NA	Missense_Mutation	SNP			Somatic	Unknown	LGGM	19	9075841	9075841	A	G	0.41		37	54
	Liver Hepatocellular Carcinoma (AMC, Hepatology 2014)	H072820	Hepatocellular Adenoma	S810R	OncoKB: NA;CIViC: NA;MyCancerGenome: not present;CancerHotspot: no;3DHotspot: no	19:g.9089385G>T	MutationAssessor: NA;SIFT: NA;Polyphen-2: NA	Missense_Mutation	SNP			Somatic	Unknown	LGGM	19	9089385	9089385	G	T	0.04		7	187
	Liver Hepatocellular Carcinoma (AMC, Hepatology 2014)	H072849	Hepatocellular Adenoma	S11539T	OncoKB: NA;CIViC: NA;MyCancerGenome: not present;CancerHotspot: no;3DHotspot: no	19:g.9047016A>T	MutationAssessor: NA;SIFT: NA;Polyphen-2: NA	Missense_Mutation	SNP			Somatic	Unknown	LGGM	19	9047016	9047016	A	T	0.32		20	42			139
	Liver Hepatocellular Carcinoma (AMC, Hepatology 2014)	H072969	Hepatocellular Adenoma	V13056F	OncoKB: NA;CIViC: NA;MyCancerGenome: not present;CancerHotspot: no;3DHotspot: no	19:g.9009307C>A	MutationAssessor: NA;SIFT: NA;Polyphen-2: NA	Missense_Mutation	SNP			Somatic	Unknown	LGGM	19	9009307	9009307	C	A	0.1		4	38
	Liver Hepatocellular Carcinoma (AMC, Hepatology 2014)	H080486	Hepatocellular Adenoma	R2045G	OncoKB: NA;CIViC: NA;MyCancerGenome: not present;CancerHotspot: no;3DHotspot: no	19:g.9085682T>C	MutationAssessor: NA;SIFT: NA;Polyphen-2: NA	Missense_Mutation	SNP			Somatic	Unknown	LGGM	19	9085682	9085682	T	C	0.49		46	48			176
	Liver Hepatocellular Carcinoma (AMC, Hepatology 2014)	H080782	Hepatocellular Adenoma	V3705A	OncoKB: NA;CIViC: NA;MyCancerGenome: not present;CancerHotspot: no;3DHotspot: no	19:g.9076332A>G	MutationAssessor: NA;SIFT: NA;Polyphen-2: NA	Missense_Mutation	SNP			Somatic	Unknown	LGGM	19	9076332	9076332	A	G	0.08		9	102			117
	Liver Hepatocellular Carcinoma (AMC, Hepatology 2014)	H080939	Hepatocellular Adenoma	V10572L	OncoKB: NA;CIViC: NA;MyCancerGenome: not present;CancerHotspot: no;3DHotspot: no	19:g.9049917C>G	MutationAssessor: NA;SIFT: NA;Polyphen-2: NA	Missense_Mutation	SNP			Somatic	Unknown	LGGM	19	9049917	9049917	C	G	0.04		5	137
	Liver Hepatocellular Carcinoma (AMC, Hepatology 2014)	H081559	Hepatocellular Adenoma	P4561R	OncoKB: NA;CIViC: NA;MyCancerGenome: not present;CancerHotspot: no;3DHotspot: no	19:g.9073764G>C	MutationAssessor: NA;SIFT: NA;Polyphen-2: NA	Missense_Mutation	SNP			Somatic	Unknown	LGGM	19	9073764	9073764	G	C	0.09		9	87
	Liver Hepatocellular Carcinoma (AMC, Hepatology 2014)	H081665	Hepatocellular Adenoma	R14480L	OncoKB: NA;CIViC: NA;MyCancerGenome: not present;CancerHotspot: no;3DHotspot: no	19:g.8959693C>A	MutationAssessor: NA;SIFT: NA;Polyphen-2: NA	Missense_Mutation	SNP			Somatic	Unknown	LGGM	19	8959693	8959693	C	A	0.19		3	13
	Liver Hepatocellular Carcinoma (AMC, Hepatology 2014)	H090284	Hepatocellular Adenoma	R13647L	OncoKB: NA;CIViC: NA;MyCancerGenome: not present;CancerHotspot: no;3DHotspot: no	19:g.8997482C>A	MutationAssessor: NA;SIFT: NA;Polyphen-2: NA	Missense_Mutation	SNP			Somatic	Unknown	LGGM	19	8997482	8997482	C	A	0.07		5	65
	Liver Hepatocellular Carcinoma (AMC, Hepatology 2014)	H090866	Hepatocellular Adenoma	I4518M	OncoKB: NA;CIViC: NA;MyCancerGenome: not present;CancerHotspot: no;3DHotspot: no	19:g.9073892T>C	MutationAssessor: NA;SIFT: NA;Polyphen-2: NA	Missense_Mutation	SNP			Somatic	Unknown	LGGM	19	9073892	9073892	T	C	0.22		20	73			235
	Liver Hepatocellular Carcinoma (AMC, Hepatology 2014)	H090866	Hepatocellular Adenoma	I4518T	OncoKB: NA;CIViC: NA;MyCancerGenome: not present;CancerHotspot: no;3DHotspot: no	19:g.9073893A>G	MutationAssessor: NA;SIFT: NA;Polyphen-2: NA	Missense_Mutation	SNP			Somatic	Unknown	LGGM	19	9073893	9073893	A	G	0.22		21	76			235
	Liver Hepatocellular Carcinoma (AMC, Hepatology 2014)	H091227	Hepatocellular Adenoma	E6955K	OncoKB: NA;CIViC: NA;MyCancerGenome: not present;CancerHotspot: no;3DHotspot: no	19:g.9066583C>T	MutationAssessor: NA;SIFT: NA;Polyphen-2: NA	Missense_Mutation	SNP		1	Somatic	Unknown	LGGM	19	9066583	9066583	C	T	0.48		100	107
	Liver Hepatocellular Carcinoma (AMC, Hepatology 2014)	H091449	Hepatocellular Adenoma	E12915*	OncoKB: NA;CIViC: NA;MyCancerGenome: not present;CancerHotspot: no;3DHotspot: no	19:g.9011490C>A	MutationAssessor: NA;SIFT: NA;Polyphen-2: NA	Nonsense_Mutation	SNP			Somatic	Unknown	LGGM	19	9011490	9011490	C	A	0.21		16	59			168
	Liver Hepatocellular Carcinoma (AMC, Hepatology 2014)	H091867	Hepatocellular Adenoma	L13274Q	OncoKB: NA;CIViC: NA;MyCancerGenome: not present;CancerHotspot: no;3DHotspot: no	19:g.9005585A>T	MutationAssessor: NA;SIFT: NA;Polyphen-2: NA	Missense_Mutation	SNP			Somatic	Unknown	LGGM	19	9005585	9005585	A	T	0.18		16	73
	Liver Hepatocellular Carcinoma (AMC, Hepatology 2014)	H092093	Hepatocellular Adenoma	S10179I	OncoKB: NA;CIViC: NA;MyCancerGenome: not present;CancerHotspot: no;3DHotspot: no	19:g.9056910C>A	MutationAssessor: NA;SIFT: NA;Polyphen-2: NA	Missense_Mutation	SNP			Somatic	Unknown	LGGM	19	9056910	9056910	C	A	0.09		3	32
	Liver Hepatocellular Carcinoma (AMC, Hepatology 2014)	H093002	Hepatocellular Adenoma	M9948T	OncoKB: NA;CIViC: NA;MyCancerGenome: not present;CancerHotspot: no;3DHotspot: no	19:g.9057603A>G	MutationAssessor: NA;SIFT: NA;Polyphen-2: NA	Missense_Mutation	SNP			Somatic	Unknown	LGGM	19	9057603	9057603	A	G	0.25		46	137			89
	Liver Hepatocellular Carcinoma (AMC, Hepatology 2014)	H104351	Hepatocellular Adenoma	F7706I	OncoKB: NA;CIViC: NA;MyCancerGenome: not present;CancerHotspot: no;3DHotspot: no	19:g.9064330A>T	MutationAssessor: NA;SIFT: NA;Polyphen-2: NA	Missense_Mutation	SNP			Somatic	Unknown	LGGM	19	9064330	9064330	A	T	0.24		16	50			37
	Liver Hepatocellular Carcinoma (AMC, Hepatology 2014)	H104490	Hepatocellular Adenoma	Q13102L	OncoKB: NA;CIViC: NA;MyCancerGenome: not present;CancerHotspot: no;3DHotspot: no	19:g.9008247T>A	MutationAssessor: NA;SIFT: NA;Polyphen-2: NA	Missense_Mutation	SNP			Somatic	Unknown	LGGM	19	9008247	9008247	T	A	0.45		81	101
	Liver Hepatocellular Carcinoma (AMC, Hepatology 2014)	H110061	Hepatocellular Adenoma	V12511E	OncoKB: NA;CIViC: NA;MyCancerGenome: not present;CancerHotspot: no;3DHotspot: no	19:g.9019614A>T	MutationAssessor: NA;SIFT: NA;Polyphen-2: NA	Missense_Mutation	SNP			Somatic	Unknown	LGGM	19	9019614	9019614	A	T	0.11		7	58
	Liver Hepatocellular Carcinoma (AMC, Hepatology 2014)	H110795	Hepatocellular Adenoma	G12346C	OncoKB: NA;CIViC: NA;MyCancerGenome: not present;CancerHotspot: no;3DHotspot: no	19:g.9024826C>A	MutationAssessor: NA;SIFT: NA;Polyphen-2: NA	Missense_Mutation	SNP			Somatic	Unknown	LGGM	19	9024826	9024826	C	A	0.33		66	137
	Liver Hepatocellular Carcinoma (AMC, Hepatology 2014)	H111183	Hepatocellular Adenoma	D2155A	OncoKB: NA;CIViC: NA;MyCancerGenome: not present;CancerHotspot: no;3DHotspot: no	19:g.9085351T>G	MutationAssessor: NA;SIFT: NA;Polyphen-2: NA	Missense_Mutation	SNP			Somatic	Unknown	LGGM	19	9085351	9085351	T	G	0.48		39	43			59
	Liver Hepatocellular Carcinoma (AMC, Hepatology 2014)	H111209	Hepatocellular Adenoma	D5239A	OncoKB: NA;CIViC: NA;MyCancerGenome: not present;CancerHotspot: no;3DHotspot: no	19:g.9071730T>G	MutationAssessor: NA;SIFT: NA;Polyphen-2: NA	Missense_Mutation	SNP		1	Somatic	Unknown	LGGM	19	9071730	9071730	T	G	0.13		14	91
	Liver Hepatocellular Carcinoma (AMC, Hepatology 2014)	H112288	Hepatocellular Adenoma	G4384V	OncoKB: NA;CIViC: NA;MyCancerGenome: not present;CancerHotspot: no;3DHotspot: no	19:g.9074295C>A	MutationAssessor: NA;SIFT: NA;Polyphen-2: NA	Missense_Mutation	SNP		1	Somatic	Unknown	LGGM	19	9074295	9074295	C	A	0.07		16	207
	Liver Hepatocellular Carcinoma (AMC, Hepatology 2014)	H112501	Hepatocellular Adenoma	F13348Y	OncoKB: NA;CIViC: NA;MyCancerGenome: not present;CancerHotspot: no;3DHotspot: no	19:g.9003597A>T	MutationAssessor: NA;SIFT: NA;Polyphen-2: NA	Missense_Mutation	SNP			Somatic	Unknown	LGGM	19	9003597	9003597	A	T	0.09		9	90			1025
	Liver Hepatocellular Carcinoma (AMC, Hepatology 2014)	H112501	Hepatocellular Adenoma	S7843N	OncoKB: NA;CIViC: NA;MyCancerGenome: not present;CancerHotspot: no;3DHotspot: no	19:g.9063918C>T	MutationAssessor: NA;SIFT: NA;Polyphen-2: NA	Missense_Mutation	SNP			Somatic	Unknown	LGGM	19	9063918	9063918	C	T	0.18		11	50			1025
	Liver Hepatocellular Carcinoma (AMC, Hepatology 2014)	H112501	Hepatocellular Adenoma	L7231M	OncoKB: NA;CIViC: NA;MyCancerGenome: not present;CancerHotspot: no;3DHotspot: no	19:g.9065755A>T	MutationAssessor: NA;SIFT: NA;Polyphen-2: NA	Missense_Mutation	SNP			Somatic	Unknown	LGGM	19	9065755	9065755	A	T	0.11		16	127			1025
	Liver Hepatocellular Carcinoma (AMC, Hepatology 2014)	H112501	Hepatocellular Adenoma	S8541R	OncoKB: NA;CIViC: NA;MyCancerGenome: not present;CancerHotspot: no;3DHotspot: no	19:g.9061823A>T	MutationAssessor: NA;SIFT: NA;Polyphen-2: NA	Missense_Mutation	SNP			Somatic	Unknown	LGGM	19	9061823	9061823	A	T	0.18		17	78			1025
	Liver Hepatocellular Carcinoma (AMC, Hepatology 2014)	H112562	Hepatocellular Adenoma	D13940V	OncoKB: NA;CIViC: NA;MyCancerGenome: not present;CancerHotspot: no;3DHotspot: no	19:g.8987268T>A	MutationAssessor: NA;SIFT: NA;Polyphen-2: NA	Missense_Mutation	SNP			Somatic	Unknown	LGGM	19	8987268	8987268	T	A	0.3		13	30
	Liver Hepatocellular Carcinoma (TCGA, Firehose Legacy)	TCGA-DD-AAEA-01	Hepatocellular Carcinoma	L13885M	OncoKB: NA;CIViC: NA;MyCancerGenome: not present;CancerHotspot: no;3DHotspot: no	19:g.8993436G>T	MutationAssessor: NA;SIFT: NA;Polyphen-2: NA	Missense_Mutation	SNP			Somatic	Untested	hgsc.bcm.edu	19	8993436	8993436	G	T	0.06		5	77		66	152
	Liver Hepatocellular Carcinoma (TCGA, Firehose Legacy)	TCGA-FV-A23B-01	Hepatocellular Carcinoma	V9854L	OncoKB: NA;CIViC: NA;MyCancerGenome: not present;CancerHotspot: no;3DHotspot: no	19:g.9057886C>G	MutationAssessor: NA;SIFT: NA;Polyphen-2: NA	Missense_Mutation	SNP			Somatic	Untested	hgsc.bcm.edu	19	9057886	9057886	C	G	0.44		40	51		92
	Liver Hepatocellular Carcinoma (TCGA, Firehose Legacy)	TCGA-DD-AACK-01	Hepatocellular Carcinoma	R10555M	OncoKB: NA;CIViC: NA;MyCancerGenome: not present;CancerHotspot: no;3DHotspot: no	19:g.9049967C>A	MutationAssessor: NA;SIFT: NA;Polyphen-2: NA	Missense_Mutation	SNP			Somatic	Untested	hgsc.bcm.edu	19	9049967	9049967	C	A	0.38		74	123		174
	Liver Hepatocellular Carcinoma (TCGA, Firehose Legacy)	TCGA-CC-A7IF-01	Hepatocellular Carcinoma	S9156Y	OncoKB: NA;CIViC: NA;MyCancerGenome: not present;CancerHotspot: no;3DHotspot: no	19:g.9059979G>T	MutationAssessor: NA;SIFT: NA;Polyphen-2: NA	Missense_Mutation	SNP			Somatic	Untested	hgsc.bcm.edu	19	9059979	9059979	G	T	0.29		19	47		95
	Liver Hepatocellular Carcinoma (TCGA, Firehose Legacy)	TCGA-ES-A2HT-01	Hepatocellular Carcinoma	D14184G	OncoKB: NA;CIViC: NA;MyCancerGenome: not present;CancerHotspot: no;3DHotspot: no	19:g.8976277T>C	MutationAssessor: NA;SIFT: NA;Polyphen-2: NA	Missense_Mutation	SNP			Somatic	Untested	hgsc.bcm.edu	19	8976277	8976277	T	C	0.05		5	93		95	702
	Liver Hepatocellular Carcinoma (TCGA, Firehose Legacy)	TCGA-DD-A3A9-01	Hepatocellular Carcinoma	S10334F	OncoKB: NA;CIViC: NA;MyCancerGenome: not present;CancerHotspot: no;3DHotspot: no	19:g.9056445G>A	MutationAssessor: NA;SIFT: NA;Polyphen-2: NA	Missense_Mutation	SNP			Somatic	Untested	hgsc.bcm.edu	19	9056445	9056445	G	A	0.12		31	231		200
	Liver Hepatocellular Carcinoma (TCGA, Firehose Legacy)	TCGA-DD-AAVY-01	Hepatocellular Carcinoma	G10408E	OncoKB: NA;CIViC: NA;MyCancerGenome: not present;CancerHotspot: no;3DHotspot: no	19:g.9056223C>T	MutationAssessor: NA;SIFT: NA;Polyphen-2: NA	Missense_Mutation	SNP			Somatic	Untested	hgsc.bcm.edu	19	9056223	9056223	C	T	0.38		27	44		106
	Liver Hepatocellular Carcinoma (TCGA, Firehose Legacy)	TCGA-DD-A73F-01	Hepatocellular Carcinoma	S4178P	OncoKB: NA;CIViC: NA;MyCancerGenome: not present;CancerHotspot: no;3DHotspot: no	19:g.9074914A>G	MutationAssessor: NA;SIFT: NA;Polyphen-2: NA	Missense_Mutation	SNP		1	Somatic	Untested	hgsc.bcm.edu	19	9074914	9074914	A	G	0.35		64	117		128
	Liver Hepatocellular Carcinoma (TCGA, Firehose Legacy)	TCGA-BW-A5NO-01	Hepatocellular Carcinoma	R12563C	OncoKB: NA;CIViC: NA;MyCancerGenome: not present;CancerHotspot: no;3DHotspot: no	19:g.9018487G>A	MutationAssessor: NA;SIFT: NA;Polyphen-2: NA	Missense_Mutation	SNP			Somatic	Untested	hgsc.bcm.edu	19	9018487	9018487	G	A	0.07		12	165		305	89
	Liver Hepatocellular Carcinoma (TCGA, Firehose Legacy)	TCGA-UB-A7MB-01	Hepatocellular Carcinoma	I6647V	OncoKB: NA;CIViC: NA;MyCancerGenome: not present;CancerHotspot: no;3DHotspot: no	19:g.9067507T>C	MutationAssessor: NA;SIFT: NA;Polyphen-2: NA	Missense_Mutation	SNP			Somatic	Untested	hgsc.bcm.edu	19	9067507	9067507	T	C	0.47		42	48		96	1095
	Liver Hepatocellular Carcinoma (TCGA, Firehose Legacy)	TCGA-CC-A8HT-01	Hepatocellular Carcinoma	P9808L	OncoKB: NA;CIViC: NA;MyCancerGenome: not present;CancerHotspot: no;3DHotspot: no	19:g.9058023G>A	MutationAssessor: NA;SIFT: NA;Polyphen-2: NA	Missense_Mutation	SNP			Somatic	Untested	hgsc.bcm.edu	19	9058023	9058023	G	A	0.29		37	91		148	165
	Liver Hepatocellular Carcinoma (TCGA, Firehose Legacy)	TCGA-FV-A3R2-01	Hepatocellular Carcinoma	T10064K	OncoKB: NA;CIViC: NA;MyCancerGenome: not present;CancerHotspot: no;3DHotspot: no	19:g.9057255G>T	MutationAssessor: NA;SIFT: NA;Polyphen-2: NA	Missense_Mutation	SNP			Somatic	Untested	hgsc.bcm.edu	19	9057255	9057255	G	T	0.5		45	45		110	53
	Liver Hepatocellular Carcinoma (TCGA, Firehose Legacy)	TCGA-XR-A8TF-01	Hepatocellular Carcinoma	L7005W	OncoKB: NA;CIViC: NA;MyCancerGenome: not present;CancerHotspot: no;3DHotspot: no	19:g.9066432A>C	MutationAssessor: NA;SIFT: NA;Polyphen-2: NA	Missense_Mutation	SNP			Somatic	Untested	hgsc.bcm.edu	19	9066432	9066432	A	C	0.31		36	81		106
	Liver Hepatocellular Carcinoma (TCGA, Firehose Legacy)	TCGA-DD-AAEA-01	Hepatocellular Carcinoma	E14486A	OncoKB: NA;CIViC: NA;MyCancerGenome: not present;CancerHotspot: no;3DHotspot: no	19:g.8959675T>G	MutationAssessor: NA;SIFT: NA;Polyphen-2: NA	Missense_Mutation	SNP			Somatic	Untested	hgsc.bcm.edu	19	8959675	8959675	T	G	0.3		23	54		72	152
	Liver Hepatocellular Carcinoma (TCGA, Firehose Legacy)	TCGA-DD-AACP-01	Hepatocellular Carcinoma	S12065Y	OncoKB: NA;CIViC: NA;MyCancerGenome: not present;CancerHotspot: no;3DHotspot: no	19:g.9038082G>T	MutationAssessor: NA;SIFT: NA;Polyphen-2: NA	Missense_Mutation	SNP			Somatic	Untested	hgsc.bcm.edu	19	9038082	9038082	G	T	0.89		118	15		181
	Liver Hepatocellular Carcinoma (TCGA, Firehose Legacy)	TCGA-O8-A75V-01	Hepatocellular Carcinoma	W967*	OncoKB: NA;CIViC: NA;MyCancerGenome: not present;CancerHotspot: no;3DHotspot: no	19:g.9088914C>T	MutationAssessor: NA;SIFT: NA;Polyphen-2: NA	Nonsense_Mutation	SNP			Somatic	Untested	hgsc.bcm.edu	19	9088914	9088914	C	T	0.27		35	96		163
	Liver Hepatocellular Carcinoma (TCGA, Firehose Legacy)	TCGA-BW-A5NO-01	Hepatocellular Carcinoma	V12049L	OncoKB: NA;CIViC: NA;MyCancerGenome: not present;CancerHotspot: no;3DHotspot: no	19:g.9038131C>A	MutationAssessor: NA;SIFT: NA;Polyphen-2: NA	Missense_Mutation	SNP			Somatic	Untested	hgsc.bcm.edu	19	9038131	9038131	C	A	0.07		8	106		103	89
	Liver Hepatocellular Carcinoma (TCGA, Firehose Legacy)	TCGA-DD-A116-01	Hepatocellular Carcinoma	H13420N	OncoKB: NA;CIViC: NA;MyCancerGenome: not present;CancerHotspot: no;3DHotspot: no	19:g.9002558G>T	MutationAssessor: NA;SIFT: NA;Polyphen-2: NA	Missense_Mutation	SNP			Somatic	Untested	hgsc.bcm.edu	19	9002558	9002558	G	T	0.32		117	246		99
	Liver Hepatocellular Carcinoma (TCGA, Firehose Legacy)	TCGA-DD-A1EE-01	Hepatocellular Carcinoma	H13420N	OncoKB: NA;CIViC: NA;MyCancerGenome: not present;CancerHotspot: no;3DHotspot: no	19:g.9002558G>T	MutationAssessor: NA;SIFT: NA;Polyphen-2: NA	Missense_Mutation	SNP			Somatic	Untested	hgsc.bcm.edu	19	9002558	9002558	G	T	0.12		26	184		91	621
	Liver Hepatocellular Carcinoma (TCGA, Firehose Legacy)	TCGA-DD-AADO-01	Hepatocellular Carcinoma	D3565V	OncoKB: NA;CIViC: NA;MyCancerGenome: not present;CancerHotspot: no;3DHotspot: no	19:g.9076752T>A	MutationAssessor: NA;SIFT: NA;Polyphen-2: NA	Missense_Mutation	SNP			Somatic	Untested	hgsc.bcm.edu	19	9076752	9076752	T	A	0.17		28	132		181
	Liver Hepatocellular Carcinoma (TCGA, Firehose Legacy)	TCGA-DD-A116-01	Hepatocellular Carcinoma	T1568A	OncoKB: NA;CIViC: NA;MyCancerGenome: not present;CancerHotspot: no;3DHotspot: no	19:g.9087113T>C	MutationAssessor: NA;SIFT: NA;Polyphen-2: NA	Missense_Mutation	SNP			Somatic	Untested	hgsc.bcm.edu	19	9087113	9087113	T	C	0.38		153	253		139
	Liver Hepatocellular Carcinoma (TCGA, Firehose Legacy)	TCGA-ED-A7PZ-01	Hepatocellular Carcinoma	S5264A	OncoKB: NA;CIViC: NA;MyCancerGenome: not present;CancerHotspot: no;3DHotspot: no	19:g.9071656A>C	MutationAssessor: NA;SIFT: NA;Polyphen-2: NA	Missense_Mutation	SNP			Somatic	Untested	hgsc.bcm.edu	19	9071656	9071656	A	C	0.44		22	28		95	220
	Liver Hepatocellular Carcinoma (TCGA, Firehose Legacy)	TCGA-DD-AAD6-01	Hepatocellular Carcinoma	L17*	OncoKB: NA;CIViC: NA;MyCancerGenome: not present;CancerHotspot: no;3DHotspot: no	19:g.9091765A>T	MutationAssessor: NA;SIFT: NA;Polyphen-2: NA	Nonsense_Mutation	SNP			Somatic	Untested	hgsc.bcm.edu	19	9091765	9091765	A	T	0.78		69	20		133
	Liver Hepatocellular Carcinoma (TCGA, Firehose Legacy)	TCGA-DD-AACK-01	Hepatocellular Carcinoma	T10557S	OncoKB: NA;CIViC: NA;MyCancerGenome: not present;CancerHotspot: no;3DHotspot: no	19:g.9049962T>A	MutationAssessor: NA;SIFT: NA;Polyphen-2: NA	Missense_Mutation	SNP			Somatic	Untested	hgsc.bcm.edu	19	9049962	9049962	T	A	0.39		78	121		170
	Liver Hepatocellular Carcinoma (TCGA, Firehose Legacy)	TCGA-KR-A7K0-01	Hepatocellular Carcinoma	P4218S	OncoKB: NA;CIViC: NA;MyCancerGenome: not present;CancerHotspot: no;3DHotspot: no	19:g.9074794G>A	MutationAssessor: NA;SIFT: NA;Polyphen-2: NA	Missense_Mutation	SNP			Somatic	Untested	hgsc.bcm.edu	19	9074794	9074794	G	A	0.24		31	97		141
	Liver Hepatocellular Carcinoma (TCGA, Firehose Legacy)	TCGA-K7-A5RG-01	Hepatocellular Carcinoma	L4694F	OncoKB: NA;CIViC: NA;MyCancerGenome: not present;CancerHotspot: no;3DHotspot: no	19:g.9073366G>A	MutationAssessor: NA;SIFT: NA;Polyphen-2: NA	Missense_Mutation	SNP			Somatic	Untested	hgsc.bcm.edu	19	9073366	9073366	G	A	0.2		37	151		187	104
	Liver Hepatocellular Carcinoma (TCGA, Firehose Legacy)	TCGA-DD-AACB-01	Hepatocellular Carcinoma	S853T	OncoKB: NA;CIViC: NA;MyCancerGenome: not present;CancerHotspot: no;3DHotspot: no	19:g.9089258A>T	MutationAssessor: NA;SIFT: NA;Polyphen-2: NA	Missense_Mutation	SNP			Somatic	Untested	hgsc.bcm.edu	19	9089258	9089258	A	T	0.69		66	29		100	75
	Liver Hepatocellular Carcinoma (TCGA, Firehose Legacy)	TCGA-DD-AAW2-01	Hepatocellular Carcinoma	S2926F	OncoKB: NA;CIViC: NA;MyCancerGenome: not present;CancerHotspot: no;3DHotspot: no	19:g.9083038G>A	MutationAssessor: NA;SIFT: NA;Polyphen-2: NA	Missense_Mutation	SNP			Somatic	Untested	hgsc.bcm.edu	19	9083038	9083038	G	A	0.46		93	110		143
	Liver Hepatocellular Carcinoma (TCGA, Firehose Legacy)	TCGA-DD-A113-01	Hepatocellular Carcinoma	Q4390*	OncoKB: NA;CIViC: NA;MyCancerGenome: not present;CancerHotspot: no;3DHotspot: no	19:g.9074278G>A	MutationAssessor: NA;SIFT: NA;Polyphen-2: NA	Nonsense_Mutation	SNP			Somatic	Untested	hgsc.bcm.edu	19	9074278	9074278	G	A	0.09		36	359		529
	Liver Hepatocellular Carcinoma (TCGA, Firehose Legacy)	TCGA-EP-A3JL-01	Hepatocellular Carcinoma	G13836V	OncoKB: NA;CIViC: NA;MyCancerGenome: not present;CancerHotspot: no;3DHotspot: no	19:g.8994178C>A	MutationAssessor: NA;SIFT: NA;Polyphen-2: NA	Missense_Mutation	SNP			Somatic	Untested	hgsc.bcm.edu	19	8994178	8994178	C	A	0.24		22	71		123
	Liver Hepatocellular Carcinoma (TCGA, Firehose Legacy)	TCGA-CC-A7IH-01	Hepatocellular Carcinoma	I11172V	OncoKB: NA;CIViC: NA;MyCancerGenome: not present;CancerHotspot: no;3DHotspot: no	19:g.9048117T>C	MutationAssessor: NA;SIFT: NA;Polyphen-2: NA	Missense_Mutation	SNP			Somatic	Untested	hgsc.bcm.edu	19	9048117	9048117	T	C	0.39		28	43		112
	Liver Hepatocellular Carcinoma (TCGA, Firehose Legacy)	TCGA-MI-A75G-01	Hepatocellular Carcinoma	V5374L	OncoKB: NA;CIViC: NA;MyCancerGenome: not present;CancerHotspot: no;3DHotspot: no	19:g.9071326C>A	MutationAssessor: NA;SIFT: NA;Polyphen-2: NA	Missense_Mutation	SNP			Somatic	Untested	hgsc.bcm.edu	19	9071326	9071326	C	A	0.2		21	84		66	197
	Liver Hepatocellular Carcinoma (TCGA, Firehose Legacy)	TCGA-MI-A75G-01	Hepatocellular Carcinoma	L5373R	OncoKB: NA;CIViC: NA;MyCancerGenome: not present;CancerHotspot: no;3DHotspot: no	19:g.9071328A>C	MutationAssessor: NA;SIFT: NA;Polyphen-2: NA	Missense_Mutation	SNP		1	Somatic	Untested	hgsc.bcm.edu	19	9071328	9071328	A	C	0.2		21	86		69	197
	Liver Hepatocellular Carcinoma (TCGA, Firehose Legacy)	TCGA-CC-5262-01	Hepatocellular Carcinoma	G12439C	OncoKB: NA;CIViC: NA;MyCancerGenome: not present;CancerHotspot: no;3DHotspot: no	19:g.9020787C>A	MutationAssessor: NA;SIFT: NA;Polyphen-2: NA	Missense_Mutation	SNP			Somatic	Untested	hgsc.bcm.edu	19	9020787	9020787	C	A	0.22		71	256		325
	Liver Hepatocellular Carcinoma (TCGA, Firehose Legacy)	TCGA-CC-A1HT-01	Hepatocellular Carcinoma	T12371S	OncoKB: NA;CIViC: NA;MyCancerGenome: not present;CancerHotspot: no;3DHotspot: no	19:g.9024161T>A	MutationAssessor: NA;SIFT: NA;Polyphen-2: NA	Missense_Mutation	SNP			Somatic	Untested	hgsc.bcm.edu	19	9024161	9024161	T	A	0.09		21	220		254	71
	Liver Hepatocellular Carcinoma (TCGA, Firehose Legacy)	TCGA-CC-A1HT-01	Hepatocellular Carcinoma	T11103P	OncoKB: NA;CIViC: NA;MyCancerGenome: not present;CancerHotspot: no;3DHotspot: no	19:g.9048324T>G	MutationAssessor: NA;SIFT: NA;Polyphen-2: NA	Missense_Mutation	SNP			Somatic	Untested	hgsc.bcm.edu	19	9048324	9048324	T	G	0.15		21	115		158	71
	Liver Hepatocellular Carcinoma (TCGA, Firehose Legacy)	TCGA-ZP-A9D2-01	Hepatocellular Carcinoma	S9051Y	OncoKB: NA;CIViC: NA;MyCancerGenome: not present;CancerHotspot: no;3DHotspot: no	19:g.9060294G>T	MutationAssessor: NA;SIFT: NA;Polyphen-2: NA	Missense_Mutation	SNP			Somatic	Untested	hgsc.bcm.edu	19	9060294	9060294	G	T	0.28		26	68		77	49
	Liver Hepatocellular Carcinoma (TCGA, Firehose Legacy)	TCGA-CC-A7IF-01	Hepatocellular Carcinoma	S2595C	OncoKB: NA;CIViC: NA;MyCancerGenome: not present;CancerHotspot: no;3DHotspot: no	19:g.9084032T>A	MutationAssessor: NA;SIFT: NA;Polyphen-2: NA	Missense_Mutation	SNP			Somatic	Untested	hgsc.bcm.edu	19	9084032	9084032	T	A	0.24		23	73		128
	Liver Hepatocellular Carcinoma (TCGA, Firehose Legacy)	TCGA-BC-A10Z-01	Hepatocellular Carcinoma	T11927Qfs*16	OncoKB: NA;CIViC: NA;MyCancerGenome: not present;CancerHotspot: no;3DHotspot: no	19:g.9045850_9045853del	MutationAssessor: NA;SIFT: NA;Polyphen-2: NA	Frame_Shift_Del	DEL			Somatic	Untested	hgsc.bcm.edu	19	9045850	9045853	AGTT	-	0.38		89	147		317
	Liver Hepatocellular Carcinoma (TCGA, Firehose Legacy)	TCGA-CC-A3MA-01	Hepatocellular Carcinoma	R12475W	OncoKB: NA;CIViC: NA;MyCancerGenome: not present;CancerHotspot: no;3DHotspot: no	19:g.9020072G>A	MutationAssessor: NA;SIFT: NA;Polyphen-2: NA	Missense_Mutation	SNP			Somatic	Untested	hgsc.bcm.edu	19	9020072	9020072	G	A	0.36		90	157		220	266
	Liver Hepatocellular Carcinoma (TCGA, Firehose Legacy)	TCGA-DD-AACO-01	Hepatocellular Carcinoma	S3779C	OncoKB: NA;CIViC: NA;MyCancerGenome: not present;CancerHotspot: no;3DHotspot: no	19:g.9076110G>C	MutationAssessor: NA;SIFT: NA;Polyphen-2: NA	Missense_Mutation	SNP			Somatic	Untested	hgsc.bcm.edu	19	9076110	9076110	G	C	0.65		32	17		83
	Liver Hepatocellular Carcinoma (TCGA, Firehose Legacy)	TCGA-UB-A7ME-01	Hepatocellular Carcinoma	I1941F	OncoKB: NA;CIViC: NA;MyCancerGenome: not present;CancerHotspot: no;3DHotspot: no	19:g.9085994T>A	MutationAssessor: NA;SIFT: NA;Polyphen-2: NA	Missense_Mutation	SNP			Somatic	Untested	hgsc.bcm.edu	19	9085994	9085994	T	A	0.51		35	34		60
	Liver Hepatocellular Carcinoma (TCGA, Firehose Legacy)	TCGA-DD-AACI-01	Hepatocellular Carcinoma	P14397L	OncoKB: NA;CIViC: NA;MyCancerGenome: not present;CancerHotspot: no;3DHotspot: no	19:g.8966763G>A	MutationAssessor: NA;SIFT: NA;Polyphen-2: NA	Missense_Mutation	SNP			Somatic	Untested	hgsc.bcm.edu	19	8966763	8966763	G	A	0.15		15	87		97
	Liver Hepatocellular Carcinoma (TCGA, Firehose Legacy)	TCGA-DD-AAE7-01	Hepatocellular Carcinoma	D10662V	OncoKB: NA;CIViC: NA;MyCancerGenome: not present;CancerHotspot: no;3DHotspot: no	19:g.9049646T>A	MutationAssessor: NA;SIFT: NA;Polyphen-2: NA	Missense_Mutation	SNP			Somatic	Untested	hgsc.bcm.edu	19	9049646	9049646	T	A	0.34		36	71		79
	Liver Hepatocellular Carcinoma (TCGA, Firehose Legacy)	TCGA-DD-A3A0-01	Hepatocellular Carcinoma	T6911Pfs*39	OncoKB: NA;CIViC: NA;MyCancerGenome: not present;CancerHotspot: no;3DHotspot: no	19:g.9066715del	MutationAssessor: NA;SIFT: NA;Polyphen-2: NA	Frame_Shift_Del	DEL			Somatic	Untested	hgsc.bcm.edu	19	9066715	9066715	T	-	0.07		13	183		164	1163
	Liver Hepatocellular Carcinoma (TCGA, Firehose Legacy)	TCGA-WJ-A86L-01	Hepatocellular Carcinoma	Q7655H	OncoKB: NA;CIViC: NA;MyCancerGenome: not present;CancerHotspot: no;3DHotspot: no	19:g.9064481C>A	MutationAssessor: NA;SIFT: NA;Polyphen-2: NA	Missense_Mutation	SNP			Somatic	Untested	hgsc.bcm.edu	19	9064481	9064481	C	A	0.29		33	79		97	112
	Liver Hepatocellular Carcinoma (TCGA, Firehose Legacy)	TCGA-UB-A7MB-01	Hepatocellular Carcinoma	I8395V	OncoKB: NA;CIViC: NA;MyCancerGenome: not present;CancerHotspot: no;3DHotspot: no	19:g.9062263T>C	MutationAssessor: NA;SIFT: NA;Polyphen-2: NA	Missense_Mutation	SNP			Somatic	Untested	hgsc.bcm.edu	19	9062263	9062263	T	C	0.56		30	24		52	1095
	Liver Hepatocellular Carcinoma (TCGA, Firehose Legacy)	TCGA-UB-A7MB-01	Hepatocellular Carcinoma	S5396C	OncoKB: NA;CIViC: NA;MyCancerGenome: not present;CancerHotspot: no;3DHotspot: no	19:g.9071260T>A	MutationAssessor: NA;SIFT: NA;Polyphen-2: NA	Missense_Mutation	SNP			Somatic	Untested	hgsc.bcm.edu	19	9071260	9071260	T	A	0.44		42	54		100	1095
	Liver Hepatocellular Carcinoma (TCGA, Firehose Legacy)	TCGA-UB-A7MB-01	Hepatocellular Carcinoma	D3468E	OncoKB: NA;CIViC: NA;MyCancerGenome: not present;CancerHotspot: no;3DHotspot: no	19:g.9077042G>T	MutationAssessor: NA;SIFT: NA;Polyphen-2: NA	Missense_Mutation	SNP			Somatic	Untested	hgsc.bcm.edu	19	9077042	9077042	G	T	0.57		27	20		55	1095
	Liver Hepatocellular Carcinoma (TCGA, Firehose Legacy)	TCGA-DD-AADU-01	Hepatocellular Carcinoma	D1759V	OncoKB: NA;CIViC: NA;MyCancerGenome: not present;CancerHotspot: no;3DHotspot: no	19:g.9086539T>A	MutationAssessor: NA;SIFT: NA;Polyphen-2: NA	Missense_Mutation	SNP			Somatic	Untested	hgsc.bcm.edu	19	9086539	9086539	T	A	0.32		28	59		119
	Liver Hepatocellular Carcinoma (TCGA, Firehose Legacy)	TCGA-DD-A39Z-01	Hepatocellular Carcinoma	T1506I	OncoKB: NA;CIViC: NA;MyCancerGenome: not present;CancerHotspot: no;3DHotspot: no	19:g.9087298G>A	MutationAssessor: NA;SIFT: NA;Polyphen-2: NA	Missense_Mutation	SNP			Somatic	Untested	hgsc.bcm.edu	19	9087298	9087298	G	A	0.42		28	38		153
	Liver Hepatocellular Carcinoma (TCGA, Firehose Legacy)	TCGA-DD-AACH-01	Hepatocellular Carcinoma	L13789V	OncoKB: NA;CIViC: NA;MyCancerGenome: not present;CancerHotspot: no;3DHotspot: no	19:g.8994527G>C	MutationAssessor: NA;SIFT: NA;Polyphen-2: NA	Missense_Mutation	SNP			Somatic	Untested	hgsc.bcm.edu	19	8994527	8994527	G	C	0.66		54	28		134
	Liver Hepatocellular Carcinoma (TCGA, Firehose Legacy)	TCGA-ZP-A9CZ-01	Hepatocellular Carcinoma	T4135S	OncoKB: NA;CIViC: NA;MyCancerGenome: not present;CancerHotspot: no;3DHotspot: no	19:g.9075042G>C	MutationAssessor: NA;SIFT: NA;Polyphen-2: NA	Missense_Mutation	SNP			Somatic	Untested	hgsc.bcm.edu	19	9075042	9075042	G	C	0.05		6	125		154
	Liver Hepatocellular Carcinoma (TCGA, Firehose Legacy)	TCGA-MI-A75H-01	Hepatocellular Carcinoma	S4875*	OncoKB: NA;CIViC: NA;MyCancerGenome: not present;CancerHotspot: no;3DHotspot: no	19:g.9072822G>T	MutationAssessor: NA;SIFT: NA;Polyphen-2: NA	Nonsense_Mutation	SNP			Somatic	Untested	hgsc.bcm.edu	19	9072822	9072822	G	T	0.35		93	174		295
	Liver Hepatocellular Carcinoma (TCGA, Firehose Legacy)	TCGA-MI-A75H-01	Hepatocellular Carcinoma	L2146F	OncoKB: NA;CIViC: NA;MyCancerGenome: not present;CancerHotspot: no;3DHotspot: no	19:g.9085379G>A	MutationAssessor: NA;SIFT: NA;Polyphen-2: NA	Missense_Mutation	SNP		1	Somatic	Untested	hgsc.bcm.edu	19	9085379	9085379	G	A	0.35		29	54		93
	Liver Hepatocellular Carcinoma (TCGA, Firehose Legacy)	TCGA-FV-A3R3-01	Hepatocellular Carcinoma	T9089P	OncoKB: NA;CIViC: NA;MyCancerGenome: not present;CancerHotspot: no;3DHotspot: no	19:g.9060181T>G	MutationAssessor: NA;SIFT: NA;Polyphen-2: NA	Missense_Mutation	SNP			Somatic	Untested	hgsc.bcm.edu	19	9060181	9060181	T	G	0.13		14	94		111
	Liver Hepatocellular Carcinoma (TCGA, Firehose Legacy)	TCGA-DD-AADF-01	Hepatocellular Carcinoma	S1546C	OncoKB: NA;CIViC: NA;MyCancerGenome: not present;CancerHotspot: no;3DHotspot: no	19:g.9087179T>A	MutationAssessor: NA;SIFT: NA;Polyphen-2: NA	Missense_Mutation	SNP			Somatic	Untested	hgsc.bcm.edu	19	9087179	9087179	T	A	0.49		77	79		127
	Liver Hepatocellular Carcinoma (TCGA, Firehose Legacy)	TCGA-G3-AAV4-01	Hepatocellular Carcinoma	M6917K	OncoKB: NA;CIViC: NA;MyCancerGenome: not present;CancerHotspot: no;3DHotspot: no	19:g.9066696A>T	MutationAssessor: NA;SIFT: NA;Polyphen-2: NA	Missense_Mutation	SNP		1	Somatic	Untested	hgsc.bcm.edu	19	9066696	9066696	A	T	0.48		39	43		89	83
	Liver Hepatocellular Carcinoma (TCGA, Firehose Legacy)	TCGA-BW-A5NQ-01	Hepatocellular Carcinoma	E12728A	OncoKB: NA;CIViC: NA;MyCancerGenome: not present;CancerHotspot: no;3DHotspot: no	19:g.9015640T>G	MutationAssessor: NA;SIFT: NA;Polyphen-2: NA	Missense_Mutation	SNP			Somatic	Untested	hgsc.bcm.edu	19	9015640	9015640	T	G	0.34		58	114		201	74
	Liver Hepatocellular Carcinoma (TCGA, Firehose Legacy)	TCGA-UB-A7MF-01	Hepatocellular Carcinoma	P13711R	OncoKB: NA;CIViC: NA;MyCancerGenome: not present;CancerHotspot: no;3DHotspot: no	19:g.8996440G>C	MutationAssessor: NA;SIFT: NA;Polyphen-2: NA	Missense_Mutation	SNP			Somatic	Untested	hgsc.bcm.edu	19	8996440	8996440	G	C	0.13		12	78		120	85
	Liver Hepatocellular Carcinoma (TCGA, Firehose Legacy)	TCGA-MI-A75C-01	Hepatocellular Carcinoma	N2423T	OncoKB: NA;CIViC: NA;MyCancerGenome: not present;CancerHotspot: no;3DHotspot: no	19:g.9084547T>G	MutationAssessor: NA;SIFT: NA;Polyphen-2: NA	Missense_Mutation	SNP			Somatic	Untested	hgsc.bcm.edu	19	9084547	9084547	T	G	0.06		6	87		183
	Liver Hepatocellular Carcinoma (TCGA, Firehose Legacy)	TCGA-DD-AAD1-01	Hepatocellular Carcinoma	A7901E	OncoKB: NA;CIViC: NA;MyCancerGenome: not present;CancerHotspot: no;3DHotspot: no	19:g.9063744G>T	MutationAssessor: NA;SIFT: NA;Polyphen-2: NA	Missense_Mutation	SNP			Somatic	Untested	hgsc.bcm.edu	19	9063744	9063744	G	T	0.06		7	114		161
	Liver Hepatocellular Carcinoma (TCGA, Firehose Legacy)	TCGA-DD-A1EE-01	Hepatocellular Carcinoma	S1639T	OncoKB: NA;CIViC: NA;MyCancerGenome: not present;CancerHotspot: no;3DHotspot: no	19:g.9086899C>G	MutationAssessor: NA;SIFT: NA;Polyphen-2: NA	Missense_Mutation	SNP			Somatic	Untested	hgsc.bcm.edu	19	9086899	9086899	C	G	0.05		16	301		144	621
	Liver Hepatocellular Carcinoma (TCGA, Firehose Legacy)	TCGA-DD-A116-01	Hepatocellular Carcinoma	L14460Ffs*?	OncoKB: NA;CIViC: NA;MyCancerGenome: not present;CancerHotspot: no;3DHotspot: no	19:g.8961997_8961998insA	MutationAssessor: NA;SIFT: NA;Polyphen-2: NA	Frame_Shift_Ins	INS			Somatic	Untested	hgsc.bcm.edu	19	8961997	8961998	-	A	0.09		10	102		37
	Liver Hepatocellular Carcinoma (TCGA, Firehose Legacy)	TCGA-DD-A3A0-01	Hepatocellular Carcinoma	P782A	OncoKB: NA;CIViC: NA;MyCancerGenome: not present;CancerHotspot: no;3DHotspot: no	19:g.9089471G>C	MutationAssessor: NA;SIFT: NA;Polyphen-2: NA	Missense_Mutation	SNP			Somatic	Untested	hgsc.bcm.edu	19	9089471	9089471	G	C	0.42		66	92		111	1163
	Liver Hepatocellular Carcinoma (TCGA, Firehose Legacy)	TCGA-UB-A7MA-01	Hepatocellular Carcinoma plus Intrahepatic Cholangiocarcinoma	Y13568H	OncoKB: NA;CIViC: NA;MyCancerGenome: not present;CancerHotspot: no;3DHotspot: no	19:g.8999473A>G	MutationAssessor: NA;SIFT: NA;Polyphen-2: NA	Missense_Mutation	SNP			Somatic	Untested	hgsc.bcm.edu	19	8999473	8999473	A	G	0.16		17	87		100
	Liver Hepatocellular Carcinoma (TCGA, Firehose Legacy)	TCGA-CC-A8HS-01	Hepatocellular Carcinoma	P4479T	OncoKB: NA;CIViC: NA;MyCancerGenome: not present;CancerHotspot: no;3DHotspot: no	19:g.9074011G>T	MutationAssessor: NA;SIFT: NA;Polyphen-2: NA	Missense_Mutation	SNP			Somatic	Untested	hgsc.bcm.edu	19	9074011	9074011	G	T	0.52		63	58		129
	Liver Hepatocellular Carcinoma (TCGA, Firehose Legacy)	TCGA-DD-A1EG-01	Hepatocellular Carcinoma	S2255Pfs*6	OncoKB: NA;CIViC: NA;MyCancerGenome: not present;CancerHotspot: no;3DHotspot: no	19:g.9085053del	MutationAssessor: NA;SIFT: NA;Polyphen-2: NA	Frame_Shift_Del	DEL			Somatic	Untested	hgsc.bcm.edu	19	9085053	9085053	G	-	0.09		10	100		89	1112
Gene	Study	Sample ID	Cancer Type	Protein Change	Annotation	HGVSg	Functional Impact	Mutation Type	Variant Type	Copy #	COSMIC	MS	VS	Center	Chromosome	Start Pos	End Pos	Ref	Var	Allele Freq (T)	Allele Freq (N)	Variant Reads	Ref Reads	Variant Reads (Normal)	Ref Reads (Normal)	# Mut in Sample	HGVSc	gnomAD	ClinVar ID	dbSNP
MUC12	Hepatocellular Carcinomas (INSERM, Nat Genet 2015)	BCM321T	Hepatocellular Carcinoma	S510*	OncoKB: NA;CIViC: NA;MyCancerGenome: not present;CancerHotspot: no;3DHotspot: no	7:g.100634944C>A	MutationAssessor: NA;SIFT: NA;Polyphen-2: NA	Nonsense_Mutation	SNP			NA	Valid	inserm.fr	7	100634944	100634944	C	A							60	ENST00000379442.3:c.1529C>A	6.81208e-06		rs775077970
	Hepatocellular Carcinomas (INSERM, Nat Genet 2015)	CHC1704T	Hepatocellular Carcinoma	P812Q	OncoKB: NA;CIViC: NA;MyCancerGenome: not present;CancerHotspot: no;3DHotspot: no	7:g.100635850C>A	MutationAssessor: impact: low, score: 1.155;SIFT: impact: tolerated, score: 0.21;Polyphen-2: impact: possibly_damaging, score: 0.811	Missense_Mutation	SNP			NA	NA	inserm.fr	7	100635850	100635850	C	A							306	ENST00000379442.3:c.2435C>A
	Liver Hepatocellular Carcinoma (AMC, Hepatology 2014)	H110193	Hepatocellular Adenoma	G1935Vfs*72	OncoKB: NA;CIViC: NA;MyCancerGenome: not present;CancerHotspot: no;3DHotspot: no	7:g.100639217del	MutationAssessor: NA;SIFT: NA;Polyphen-2: NA	Frame_Shift_Del	DEL	diploid		Somatic	Unknown	LGGM	7	100639217	100639217	A	-	0.5		3	3			30	ENST00000379442.3:c.5802del
	Liver Hepatocellular Carcinoma (AMC, Hepatology 2014)	H050154	Hepatocellular Adenoma	A530T	OncoKB: NA;CIViC: NA;MyCancerGenome: not present;CancerHotspot: no;3DHotspot: no	7:g.100635003G>A	MutationAssessor: impact: neutral, score: -1.895;SIFT: impact: tolerated, score: 1;Polyphen-2: impact: benign, score: 0.022	Missense_Mutation	SNP	diploid		Somatic	Unknown	LGGM	7	100635003	100635003	G	A	0.16		51	266			117	ENST00000379442.3:c.1588G>A	6.80976e-06		rs1242971222
	Liver Hepatocellular Carcinoma (AMC, Hepatology 2014)	H050493	Hepatocellular Adenoma	T4847S	OncoKB: NA;CIViC: NA;MyCancerGenome: not present;CancerHotspot: no;3DHotspot: no	7:g.100647954A>T	MutationAssessor: impact: low, score: 0.895;SIFT: impact: tolerated_low_confidence, score: 0.28;Polyphen-2: impact: unknown, score: 0	Missense_Mutation	SNP	diploid		Somatic	Unknown	LGGM	7	100647954	100647954	A	T	0.17		35	171			82	ENST00000379442.3:c.14539A>T
	Liver Hepatocellular Carcinoma (AMC, Hepatology 2014)	H060555	Hepatocellular Adenoma	R3459H	OncoKB: NA;CIViC: NA;MyCancerGenome: not present;CancerHotspot: no;3DHotspot: no	7:g.100643791G>A	MutationAssessor: impact: low, score: 1.39;SIFT: impact: tolerated, score: 0.29;Polyphen-2: impact: possibly_damaging, score: 0.517	Missense_Mutation	SNP	diploid		Somatic	Unknown	LGGM	7	100643791	100643791	G	A	0.21		12	44			55	ENST00000379442.3:c.10376G>A	0.00409291		rs776107371
	Liver Hepatocellular Carcinoma (AMC, Hepatology 2014)	H060617	Hepatocellular Adenoma	L5063S	OncoKB: NA;CIViC: NA;MyCancerGenome: not present;CancerHotspot: no;3DHotspot: no	7:g.100648603T>C	MutationAssessor: impact: neutral, score: -0.95;SIFT: impact: tolerated, score: 0.22;Polyphen-2: impact: unknown, score: 0	Missense_Mutation	SNP	diploid		Somatic	Unknown	LGGM	7	100648603	100648603	T	C	0.2		38	149			99	ENST00000379442.3:c.15188T>C
	Liver Hepatocellular Carcinoma (AMC, Hepatology 2014)	H072447	Hepatocellular Adenoma	R644I	OncoKB: NA;CIViC: NA;MyCancerGenome: not present;CancerHotspot: no;3DHotspot: no	7:g.100635346G>T	MutationAssessor: impact: neutral, score: 0.695;SIFT: impact: tolerated, score: 0.15;Polyphen-2: impact: benign, score: 0.318	Missense_Mutation	SNP	diploid		Somatic	Unknown	LGGM	7	100635346	100635346	G	T	0.3		42	96			84	ENST00000379442.3:c.1931G>T
	Liver Hepatocellular Carcinoma (AMC, Hepatology 2014)	H080486	Hepatocellular Adenoma	S888R	OncoKB: NA;CIViC: NA;MyCancerGenome: not present;CancerHotspot: no;3DHotspot: no	7:g.100636079C>A	MutationAssessor: impact: low, score: 1.795;SIFT: impact: tolerated_low_confidence, score: 0.32;Polyphen-2: impact: benign, score: 0.316	Missense_Mutation	SNP	diploid		Somatic	Unknown	LGGM	7	100636079	100636079	C	A	0.09		5	50			176	ENST00000379442.3:c.2664C>A	7.01971e-06		rs1235028441
	Liver Hepatocellular Carcinoma (AMC, Hepatology 2014)	H080775	Hepatocellular Adenoma	T3317K	OncoKB: NA;CIViC: NA;MyCancerGenome: not present;CancerHotspot: no;3DHotspot: no	7:g.100643365C>A	MutationAssessor: impact: low, score: 1.525;SIFT: impact: deleterious, score: 0;Polyphen-2: impact: possibly_damaging, score: 0.782	Missense_Mutation	SNP	diploid		Somatic	Unknown	LGGM	7	100643365	100643365	C	A	0.07		52	685			74	ENST00000379442.3:c.9950C>A
	Liver Hepatocellular Carcinoma (AMC, Hepatology 2014)	H090284	Hepatocellular Adenoma	G534C	OncoKB: NA;CIViC: NA;MyCancerGenome: not present;CancerHotspot: no;3DHotspot: no	7:g.100635015G>T	MutationAssessor: impact: neutral, score: 0;SIFT: impact: tolerated_low_confidence, score: 0.06;Polyphen-2: impact: probably_damaging, score: 0.971	Missense_Mutation	SNP	diploid		Somatic	Unknown	LGGM	7	100635015	100635015	G	T	0.03		11	329			955	ENST00000379442.3:c.1600G>T	0
	Liver Hepatocellular Carcinoma (AMC, Hepatology 2014)	H091665	Hepatocellular Adenoma	R1000Q	OncoKB: NA;CIViC: NA;MyCancerGenome: not present;CancerHotspot: no;3DHotspot: no	7:g.100636414G>A	MutationAssessor: impact: neutral, score: 0;SIFT: impact: tolerated, score: 0.45;Polyphen-2: impact: benign, score: 0.234	Missense_Mutation	SNP	diploid		Somatic	Unknown	LGGM	7	100636414	100636414	G	A	0.2		42	164			115	ENST00000379442.3:c.2999G>A	4.83252e-05		rs1374783314
	Liver Hepatocellular Carcinoma (AMC, Hepatology 2014)	H091665	Hepatocellular Adenoma	P371Q	OncoKB: NA;CIViC: NA;MyCancerGenome: not present;CancerHotspot: no;3DHotspot: no	7:g.100634527C>A	MutationAssessor: impact: medium, score: 2.045;SIFT: impact: deleterious, score: 0;Polyphen-2: impact: probably_damaging, score: 0.956	Missense_Mutation	SNP	diploid		Somatic	Unknown	LGGM	7	100634527	100634527	C	A	0.22		67	237			115	ENST00000379442.3:c.1112C>A
	Liver Hepatocellular Carcinoma (AMC, Hepatology 2014)	H110467	Hepatocellular Adenoma	Q33E	OncoKB: NA;CIViC: NA;MyCancerGenome: not present;CancerHotspot: no;3DHotspot: no	7:g.100615428C>G	MutationAssessor: impact: , score: undefined;SIFT: NA;Polyphen-2: NA	Missense_Mutation	SNP	diploid		Somatic	Unknown	LGGM	7	100615428	100615428	C	G	0.1		2	18			36	ENST00000379442.3:c.97C>G
	Liver Hepatocellular Carcinoma (AMC, Hepatology 2014)	H111183	Hepatocellular Adenoma	F2901Y	OncoKB: NA;CIViC: NA;MyCancerGenome: not present;CancerHotspot: no;3DHotspot: no	7:g.100642117T>A	MutationAssessor: impact: neutral, score: 0;SIFT: impact: deleterious, score: 0.01;Polyphen-2: impact: possibly_damaging, score: 0.491	Missense_Mutation	SNP	diploid		Somatic	Unknown	LGGM	7	100642117	100642117	T	A	0.08		15	173			59	ENST00000379442.3:c.8702T>A
	Liver Hepatocellular Carcinoma (TCGA, Firehose Legacy)	TCGA-BW-A5NO-01	Hepatocellular Carcinoma	F4262L	OncoKB: NA;CIViC: NA;MyCancerGenome: not present;CancerHotspot: no;3DHotspot: no	7:g.100646199T>C	MutationAssessor: impact: neutral, score: 0.625;SIFT: impact: tolerated, score: 0.05;Polyphen-2: impact: unknown, score: 0	Missense_Mutation	SNP	gain		Somatic	Untested	hgsc.bcm.edu	7	100646199	100646199	T	C	1		4				89	ENST00000379442.3:c.12784T>C	0.229948		rs181671450
	Liver Hepatocellular Carcinoma (TCGA, Firehose Legacy)	TCGA-DD-A4NQ-01	Hepatocellular Carcinoma	F4262L	OncoKB: NA;CIViC: NA;MyCancerGenome: not present;CancerHotspot: no;3DHotspot: no	7:g.100646199T>C	MutationAssessor: impact: neutral, score: 0.625;SIFT: impact: tolerated, score: 0.05;Polyphen-2: impact: unknown, score: 0	Missense_Mutation	SNP	gain		Somatic	Untested	hgsc.bcm.edu	7	100646199	100646199	T	C	0.46	0.5	6	7	1	1	68	ENST00000379442.3:c.12784T>C	0.229948		rs181671450
Gene	Study	Sample ID	Cancer Type	Protein Change	Annotation	HGVSg	Functional Impact	Mutation Type	Variant Type	Copy #	COSMIC	MS	VS	Center	Chromosome	Start Pos	End Pos	Ref	Var	Allele Freq (T)	Allele Freq (N)	Variant Reads	Ref Reads	Variant Reads (Normal)	Ref Reads (Normal)	# Mut in Sample	HGVSc	gnomAD	ClinVar ID	dbSNP
MUC4	Hepatocellular Carcinomas (INSERM, Nat Genet 2015)	BCM257T	Hepatocellular Carcinoma	A1006T	OncoKB: NA;CIViC: NA;MyCancerGenome: not present;CancerHotspot: no;3DHotspot: no	3:g.195515435C>T	MutationAssessor: NA;SIFT: NA;Polyphen-2: NA	Missense_Mutation	SNP			NA	NA	inserm.fr	3	195515435	195515435	C	T							60	ENST00000463781.3:c.3016G>A	0.000860265		rs199540819
	Hepatocellular Carcinomas (INSERM, Nat Genet 2015)	BCM257T	Hepatocellular Carcinoma	A5186V	OncoKB: NA;CIViC: NA;MyCancerGenome: not present;CancerHotspot: no;3DHotspot: no	3:g.195479269G>A	MutationAssessor: NA;SIFT: NA;Polyphen-2: NA	Missense_Mutation	SNP			NA	NA	inserm.fr	3	195479269	195479269	G	A							60	ENST00000463781.3:c.15557C>T
	Hepatocellular Carcinomas (INSERM, Nat Genet 2015)	CHC892T	Hepatocellular Carcinoma	P307S	OncoKB: NA;CIViC: NA;MyCancerGenome: not present;CancerHotspot: no;3DHotspot: no	3:g.195517532G>A	MutationAssessor: NA;SIFT: NA;Polyphen-2: NA	Missense_Mutation	SNP			NA	NA	inserm.fr	3	195517532	195517532	G	A							4026	ENST00000463781.3:c.919C>T	4.0132e-06		rs746746738
	Hepatocellular Carcinomas (INSERM, Nat Genet 2015)	BCM567T	Hepatocellular Carcinoma	T280A	OncoKB: NA;CIViC: NA;MyCancerGenome: not present;CancerHotspot: no;3DHotspot: no	3:g.195517613T>C	MutationAssessor: NA;SIFT: NA;Polyphen-2: NA	Missense_Mutation	SNP			NA	NA	inserm.fr	3	195517613	195517613	T	C							73	ENST00000463781.3:c.838A>G
	Hepatocellular Carcinomas (INSERM, Nat Genet 2015)	CHC917T	Hepatocellular Carcinoma	V1913A	OncoKB: NA;CIViC: NA;MyCancerGenome: not present;CancerHotspot: no;3DHotspot: no	3:g.195512713A>G	MutationAssessor: NA;SIFT: NA;Polyphen-2: NA	Missense_Mutation	SNP			NA	NA	inserm.fr	3	195512713	195512713	A	G							94	ENST00000463781.3:c.5738T>C	0.000218548		rs1378537478
	Hepatocellular Carcinomas (INSERM, Nat Genet 2015)	CHC2128T	Hepatocellular Carcinoma	A974T	OncoKB: NA;CIViC: NA;MyCancerGenome: not present;CancerHotspot: no;3DHotspot: no	3:g.195515531C>T	MutationAssessor: NA;SIFT: NA;Polyphen-2: NA	Missense_Mutation	SNP			NA	NA	inserm.fr	3	195515531	195515531	C	T							54	ENST00000463781.3:c.2920G>A	3.69194e-05		rs768250002
	Liver Hepatocellular Carcinoma (AMC, Hepatology 2014)	H050401	Hepatocellular Adenoma	S2407Y	OncoKB: NA;CIViC: NA;MyCancerGenome: not present;CancerHotspot: no;3DHotspot: no	3:g.195511231G>T	MutationAssessor: NA;SIFT: NA;Polyphen-2: NA	Missense_Mutation	SNP	diploid		Somatic	Unknown	LGGM	3	195511231	195511231	G	T	0.05		14	278			177	ENST00000463781.3:c.7220C>A	0		rs1451731750
	Liver Hepatocellular Carcinoma (AMC, Hepatology 2014)	H050603	Hepatocellular Adenoma	P2274H	OncoKB: NA;CIViC: NA;MyCancerGenome: not present;CancerHotspot: no;3DHotspot: no	3:g.195511630G>T	MutationAssessor: NA;SIFT: NA;Polyphen-2: NA	Missense_Mutation	SNP	diploid		Somatic	Unknown	LGGM	3	195511630	195511630	G	T	0.07		18	230			53	ENST00000463781.3:c.6821C>A	6.21365e-05		rs760331690
	Liver Hepatocellular Carcinoma (AMC, Hepatology 2014)	H050604	Hepatocellular Adenoma	A3689T	OncoKB: NA;CIViC: NA;MyCancerGenome: not present;CancerHotspot: no;3DHotspot: no	3:g.195507386C>T	MutationAssessor: NA;SIFT: NA;Polyphen-2: NA	Missense_Mutation	SNP	diploid		Somatic	Unknown	LGGM	3	195507386	195507386	C	T	0.08		4	45			67	ENST00000463781.3:c.11065G>A	0		rs759242122
	Liver Hepatocellular Carcinoma (AMC, Hepatology 2014)	H060018	Hepatocellular Adenoma	A4062T	OncoKB: NA;CIViC: NA;MyCancerGenome: not present;CancerHotspot: no;3DHotspot: no	3:g.195506267C>T	MutationAssessor: NA;SIFT: NA;Polyphen-2: NA	Missense_Mutation	SNP	diploid		Somatic	Unknown	LGGM	3	195506267	195506267	C	T	0.67		2	1			50	ENST00000463781.3:c.12184G>A	0.00284541		rs1045994646
	Liver Hepatocellular Carcinoma (AMC, Hepatology 2014)	H060664	Hepatocellular Adenoma	S2042F	OncoKB: NA;CIViC: NA;MyCancerGenome: not present;CancerHotspot: no;3DHotspot: no	3:g.195512326G>A	MutationAssessor: NA;SIFT: NA;Polyphen-2: NA	Missense_Mutation	SNP	diploid		Somatic	Unknown	LGGM	3	195512326	195512326	G	A	0.12		17	127			46	ENST00000463781.3:c.6125C>T	6.33433e-06		rs1215931490
	Liver Hepatocellular Carcinoma (AMC, Hepatology 2014)	H060674	Hepatocellular Adenoma	P2240T	OncoKB: NA;CIViC: NA;MyCancerGenome: not present;CancerHotspot: no;3DHotspot: no	3:g.195511733G>T	MutationAssessor: NA;SIFT: NA;Polyphen-2: NA	Missense_Mutation	SNP	diploid		Somatic	Unknown	LGGM	3	195511733	195511733	G	T	0.09		21	216			36	ENST00000463781.3:c.6718C>A	6.1634e-06		rs1252728483
	Liver Hepatocellular Carcinoma (AMC, Hepatology 2014)	H061095	Hepatocellular Adenoma	E3301V	OncoKB: NA;CIViC: NA;MyCancerGenome: not present;CancerHotspot: no;3DHotspot: no	3:g.195508549T>A	MutationAssessor: NA;SIFT: NA;Polyphen-2: NA	Missense_Mutation	SNP	diploid		Somatic	Unknown	LGGM	3	195508549	195508549	T	A	0.14		6	37			134	ENST00000463781.3:c.9902A>T			rs1401364077
	Liver Hepatocellular Carcinoma (AMC, Hepatology 2014)	H061095	Hepatocellular Adenoma	P4150T	OncoKB: NA;CIViC: NA;MyCancerGenome: not present;CancerHotspot: no;3DHotspot: no	3:g.195506003G>T	MutationAssessor: NA;SIFT: NA;Polyphen-2: NA	Missense_Mutation	SNP	diploid		Somatic	Unknown	LGGM	3	195506003	195506003	G	T	0.08		7	82			134	ENST00000463781.3:c.12448C>A	6.49697e-06		rs1415023841
	Liver Hepatocellular Carcinoma (AMC, Hepatology 2014)	H061195	Hepatocellular Adenoma	A3054V	OncoKB: NA;CIViC: NA;MyCancerGenome: not present;CancerHotspot: no;3DHotspot: no	3:g.195509290G>A	MutationAssessor: NA;SIFT: NA;Polyphen-2: NA	Missense_Mutation	SNP	diploid		Somatic	Unknown	LGGM	3	195509290	195509290	G	A	0.48		53	57			81	ENST00000463781.3:c.9161C>T
	Liver Hepatocellular Carcinoma (AMC, Hepatology 2014)	H071859	Hepatocellular Adenoma	H955Q	OncoKB: NA;CIViC: NA;MyCancerGenome: not present;CancerHotspot: no;3DHotspot: no	3:g.195515586G>T	MutationAssessor: NA;SIFT: NA;Polyphen-2: NA	Missense_Mutation	SNP	diploid		Somatic	Unknown	LGGM	3	195515586	195515586	G	T	0.72		13	5			45	ENST00000463781.3:c.2865C>A
	Liver Hepatocellular Carcinoma (AMC, Hepatology 2014)	H080196	Hepatocellular Adenoma	S4244C	OncoKB: NA;CIViC: NA;MyCancerGenome: not present;CancerHotspot: no;3DHotspot: no	3:g.195505721T>A	MutationAssessor: NA;SIFT: NA;Polyphen-2: NA	Missense_Mutation	SNP	diploid		Somatic	Unknown	LGGM	3	195505721	195505721	T	A	0.44		21	27			77	ENST00000463781.3:c.12730A>T
	Liver Hepatocellular Carcinoma (AMC, Hepatology 2014)	H080217	Hepatocellular Adenoma	T3119N	OncoKB: NA;CIViC: NA;MyCancerGenome: not present;CancerHotspot: no;3DHotspot: no	3:g.195509095G>T	MutationAssessor: NA;SIFT: NA;Polyphen-2: NA	Missense_Mutation	SNP	diploid		Somatic	Unknown	LGGM	3	195509095	195509095	G	T	0.3		19	44			110	ENST00000463781.3:c.9356C>A	1.92574e-05		rs1354150917
	Liver Hepatocellular Carcinoma (AMC, Hepatology 2014)	H080360	Hepatocellular Adenoma	T3391S	OncoKB: NA;CIViC: NA;MyCancerGenome: not present;CancerHotspot: no;3DHotspot: no	3:g.195508279G>C	MutationAssessor: NA;SIFT: NA;Polyphen-2: NA	Missense_Mutation	SNP	diploid		Somatic	Unknown	LGGM	3	195508279	195508279	G	C	0.04		9	207			123	ENST00000463781.3:c.10172C>G
	Liver Hepatocellular Carcinoma (AMC, Hepatology 2014)	H090745	Hepatocellular Adenoma	P3474H	OncoKB: NA;CIViC: NA;MyCancerGenome: not present;CancerHotspot: no;3DHotspot: no	3:g.195508030G>T	MutationAssessor: NA;SIFT: NA;Polyphen-2: NA	Missense_Mutation	SNP	diploid		Somatic	Unknown	LGGM	3	195508030	195508030	G	T	0.1		5	44			150	ENST00000463781.3:c.10421C>A	8.40684e-05		rs200654296
	Liver Hepatocellular Carcinoma (AMC, Hepatology 2014)	H090866	Hepatocellular Adenoma	S4509=	OncoKB: NA;CIViC: NA;MyCancerGenome: not present;CancerHotspot: no;3DHotspot: no	3:g.195495895A>T	MutationAssessor: NA;SIFT: NA;Polyphen-2: NA	Splice_Region	SNP	diploid		Somatic	Unknown	LGGM	3	195495895	195495895	A	T	0.32		9	19			235	ENST00000463781.3:c.13527T>A
	Liver Hepatocellular Carcinoma (AMC, Hepatology 2014)	H092489	Hepatocellular Adenoma	P1040T	OncoKB: NA;CIViC: NA;MyCancerGenome: not present;CancerHotspot: no;3DHotspot: no	3:g.195515333G>T	MutationAssessor: NA;SIFT: NA;Polyphen-2: NA	Missense_Mutation	SNP	diploid		Somatic	Unknown	LGGM	3	195515333	195515333	G	T	0.2		13	53			83	ENST00000463781.3:c.3118C>A			rs1337422760
	Liver Hepatocellular Carcinoma (AMC, Hepatology 2014)	H093650	Hepatocellular Adenoma	T1791N	OncoKB: NA;CIViC: NA;MyCancerGenome: not present;CancerHotspot: no;3DHotspot: no	3:g.195513079G>T	MutationAssessor: NA;SIFT: NA;Polyphen-2: NA	Missense_Mutation	SNP	diploid		Somatic	Unknown	LGGM	3	195513079	195513079	G	T	0.08		7	79			91	ENST00000463781.3:c.5372C>A	9.90921e-05		rs570294509
	Liver Hepatocellular Carcinoma (AMC, Hepatology 2014)	H112290	Hepatocellular Adenoma	L1345I	OncoKB: NA;CIViC: NA;MyCancerGenome: not present;CancerHotspot: no;3DHotspot: no	3:g.195514418G>T	MutationAssessor: NA;SIFT: NA;Polyphen-2: NA	Missense_Mutation	SNP	diploid		Somatic	Unknown	LGGM	3	195514418	195514418	G	T	0.17		3	15			39	ENST00000463781.3:c.4033C>A
	Liver Hepatocellular Carcinoma (AMC, Hepatology 2014)	H112501	Hepatocellular Adenoma	L5116Q	OncoKB: NA;CIViC: NA;MyCancerGenome: not present;CancerHotspot: no;3DHotspot: no	3:g.195480083A>T	MutationAssessor: NA;SIFT: NA;Polyphen-2: NA	Missense_Mutation	SNP	diploid		Somatic	Unknown	LGGM	3	195480083	195480083	A	T	0.32		12	26			1025	ENST00000463781.3:c.15347T>A
	Liver Hepatocellular Carcinoma (TCGA, Firehose Legacy)	TCGA-BC-A10T-01	Hepatocellular Carcinoma	M111K	OncoKB: NA;CIViC: NA;MyCancerGenome: not present;CancerHotspot: no;3DHotspot: no	3:g.195518119A>T	MutationAssessor: NA;SIFT: NA;Polyphen-2: NA	Missense_Mutation	SNP	gain		Somatic	Untested	hgsc.bcm.edu	3	195518119	195518119	A	T	0.08		38	458		155	71	ENST00000463781.3:c.332T>A			rs201789760
	Liver Hepatocellular Carcinoma (TCGA, Firehose Legacy)	TCGA-G3-A3CG-01	Hepatocellular Carcinoma	M111K	OncoKB: NA;CIViC: NA;MyCancerGenome: not present;CancerHotspot: no;3DHotspot: no	3:g.195518119A>T	MutationAssessor: NA;SIFT: NA;Polyphen-2: NA	Missense_Mutation	SNP	diploid		Somatic	Untested	hgsc.bcm.edu	3	195518119	195518119	A	T	0.04		6	144		147	305	ENST00000463781.3:c.332T>A			rs201789760
	Liver Hepatocellular Carcinoma (TCGA, Firehose Legacy)	TCGA-DD-A3A5-01	Hepatocellular Carcinoma	M111K	OncoKB: NA;CIViC: NA;MyCancerGenome: not present;CancerHotspot: no;3DHotspot: no	3:g.195518119A>T	MutationAssessor: NA;SIFT: NA;Polyphen-2: NA	Missense_Mutation	SNP	amp		Somatic	Untested	hgsc.bcm.edu	3	195518119	195518119	A	T	0.08		38	420		167	45	ENST00000463781.3:c.332T>A			rs201789760
	Liver Hepatocellular Carcinoma (TCGA, Firehose Legacy)	TCGA-T1-A6J8-01	Hepatocellular Carcinoma	M111K	OncoKB: NA;CIViC: NA;MyCancerGenome: not present;CancerHotspot: no;3DHotspot: no	3:g.195518119A>T	MutationAssessor: NA;SIFT: NA;Polyphen-2: NA	Missense_Mutation	SNP	diploid		Somatic	Untested	hgsc.bcm.edu	3	195518119	195518119	A	T	0.12		26	192		128	71	ENST00000463781.3:c.332T>A			rs201789760
	Liver Hepatocellular Carcinoma (TCGA, Firehose Legacy)	TCGA-2Y-A9GS-01	Hepatocellular Carcinoma	A2921E	OncoKB: NA;CIViC: NA;MyCancerGenome: not present;CancerHotspot: no;3DHotspot: no	3:g.195509689G>T	MutationAssessor: NA;SIFT: NA;Polyphen-2: NA	Missense_Mutation	SNP	gain		Somatic	Untested	hgsc.bcm.edu	3	195509689	195509689	G	T	0.08	0.02	4	49	1	49	58	ENST00000463781.3:c.8762C>A	2.62766e-05		rs59620726
	Liver Hepatocellular Carcinoma (TCGA, Firehose Legacy)	TCGA-3K-AAZ8-01	Hepatocellular Carcinoma	D4117_T4148del	OncoKB: NA;CIViC: NA;MyCancerGenome: not present;CancerHotspot: no;3DHotspot: no	3:g.195506007_195506102del	MutationAssessor: NA;SIFT: NA;Polyphen-2: NA	In_Frame_Del	DEL	gain		Somatic	Untested	hgsc.bcm.edu	3	195506007	195506102	GGTGACAGGAAGAGGCGTGGTGTCACCTGTGGATACTGAGGAAAGGCTGGTGACAGGAAGAGGGGTGGCCTGACCTGTGGATGCAGAGGAAGTGTC	-	0.08		25	284		225	100	ENST00000463781.3:c.12349_12444del	0.0307176
	Liver Hepatocellular Carcinoma (TCGA, Firehose Legacy)	TCGA-DD-AADY-01	Hepatocellular Carcinoma	L1841H	OncoKB: NA;CIViC: NA;MyCancerGenome: not present;CancerHotspot: no;3DHotspot: no	3:g.195512929A>T	MutationAssessor: NA;SIFT: NA;Polyphen-2: NA	Missense_Mutation	SNP	diploid		Somatic	Untested	hgsc.bcm.edu	3	195512929	195512929	A	T	0.15		58	336		443	48	ENST00000463781.3:c.5522T>A
	Liver Hepatocellular Carcinoma (TCGA, Firehose Legacy)	TCGA-DD-A1EE-01	Hepatocellular Carcinoma	G2412S	OncoKB: NA;CIViC: NA;MyCancerGenome: not present;CancerHotspot: no;3DHotspot: no	3:g.195511217C>T	MutationAssessor: NA;SIFT: NA;Polyphen-2: NA	Missense_Mutation	SNP	diploid		Somatic	Untested	hgsc.bcm.edu	3	195511217	195511217	C	T	0.04		5	118		47	621	ENST00000463781.3:c.7234G>A	1.84393e-05		rs1370434952
	Liver Hepatocellular Carcinoma (TCGA, Firehose Legacy)	TCGA-ED-A7PZ-01	Hepatocellular Carcinoma	T3499S	OncoKB: NA;CIViC: NA;MyCancerGenome: not present;CancerHotspot: no;3DHotspot: no	3:g.195507956T>A	MutationAssessor: NA;SIFT: NA;Polyphen-2: NA	Missense_Mutation	SNP	gain		Somatic	Untested	hgsc.bcm.edu	3	195507956	195507956	T	A	0.17		33	162		187	220	ENST00000463781.3:c.10495A>T
	Liver Hepatocellular Carcinoma (TCGA, Firehose Legacy)	TCGA-DD-AADJ-01	Hepatocellular Carcinoma	D2101Y	OncoKB: NA;CIViC: NA;MyCancerGenome: not present;CancerHotspot: no;3DHotspot: no	3:g.195512150C>A	MutationAssessor: NA;SIFT: NA;Polyphen-2: NA	Missense_Mutation	SNP	diploid		Somatic	Untested	hgsc.bcm.edu	3	195512150	195512150	C	A	0.15		59	344		294	52	ENST00000463781.3:c.6301G>T
	Liver Hepatocellular Carcinoma (TCGA, Firehose Legacy)	TCGA-DD-AACB-01	Hepatocellular Carcinoma	T3502N	OncoKB: NA;CIViC: NA;MyCancerGenome: not present;CancerHotspot: no;3DHotspot: no	3:g.195507946G>T	MutationAssessor: NA;SIFT: NA;Polyphen-2: NA	Missense_Mutation	SNP	diploid		Somatic	Untested	hgsc.bcm.edu	3	195507946	195507946	G	T	0.17		36	177		243	75	ENST00000463781.3:c.10505C>A
	Liver Hepatocellular Carcinoma (TCGA, Firehose Legacy)	TCGA-UB-A7MB-01	Hepatocellular Carcinoma	T2411I	OncoKB: NA;CIViC: NA;MyCancerGenome: not present;CancerHotspot: no;3DHotspot: no	3:g.195511219G>A	MutationAssessor: NA;SIFT: NA;Polyphen-2: NA	Missense_Mutation	SNP	diploid		Somatic	Untested	hgsc.bcm.edu	3	195511219	195511219	G	A	0.13		40	279		339	1095	ENST00000463781.3:c.7232C>T
	Liver Hepatocellular Carcinoma (TCGA, Firehose Legacy)	TCGA-CC-A5UD-01	Hepatocellular Carcinoma	V1798D	OncoKB: NA;CIViC: NA;MyCancerGenome: not present;CancerHotspot: no;3DHotspot: no	3:g.195513058A>T	MutationAssessor: NA;SIFT: NA;Polyphen-2: NA	Missense_Mutation	SNP	diploid		Somatic	Untested	hgsc.bcm.edu	3	195513058	195513058	A	T	0.2	0.0005	369	1492	1	1819	130	ENST00000463781.3:c.5393T>A	0		rs1395843128
	Liver Hepatocellular Carcinoma (TCGA, Firehose Legacy)	TCGA-CC-A7IK-01	Hepatocellular Carcinoma	H3485Q	OncoKB: NA;CIViC: NA;MyCancerGenome: not present;CancerHotspot: no;3DHotspot: no	3:g.195507996G>T	MutationAssessor: NA;SIFT: NA;Polyphen-2: NA	Missense_Mutation	SNP	gain		Somatic	Untested	hgsc.bcm.edu	3	195507996	195507996	G	T	0.11		15	118		160	265	ENST00000463781.3:c.10455C>A
	Liver Hepatocellular Carcinoma (TCGA, Firehose Legacy)	TCGA-CC-A7IK-01	Hepatocellular Carcinoma	T2863N	OncoKB: NA;CIViC: NA;MyCancerGenome: not present;CancerHotspot: no;3DHotspot: no	3:g.195509863G>T	MutationAssessor: NA;SIFT: NA;Polyphen-2: NA	Missense_Mutation	SNP	gain		Somatic	Untested	hgsc.bcm.edu	3	195509863	195509863	G	T	0.07		12	156		197	265	ENST00000463781.3:c.8588C>A	0.00227079		rs1182441914
	Liver Hepatocellular Carcinoma (TCGA, Firehose Legacy)	TCGA-ED-A66X-01	Hepatocellular Carcinoma	S4918T	OncoKB: NA;CIViC: NA;MyCancerGenome: not present;CancerHotspot: no;3DHotspot: no	3:g.195487851A>T	MutationAssessor: NA;SIFT: NA;Polyphen-2: NA	Missense_Mutation	SNP	diploid		Somatic	Untested	hgsc.bcm.edu	3	195487851	195487851	A	T	0.11		15	116		82	29	ENST00000463781.3:c.14752T>A
	Liver Hepatocellular Carcinoma (TCGA, Firehose Legacy)	TCGA-DD-A116-01	Hepatocellular Carcinoma	P2386H	OncoKB: NA;CIViC: NA;MyCancerGenome: not present;CancerHotspot: no;3DHotspot: no	3:g.195511294G>T	MutationAssessor: NA;SIFT: NA;Polyphen-2: NA	Missense_Mutation	SNP	diploid		Somatic	Untested	hgsc.bcm.edu	3	195511294	195511294	G	T	0.05		17	334		108	117	ENST00000463781.3:c.7157C>A	8.6881e-05		rs879157438
	Liver Hepatocellular Carcinoma (TCGA, Firehose Legacy)	TCGA-2Y-A9GU-01	Hepatocellular Carcinoma	F4348L	OncoKB: NA;CIViC: NA;MyCancerGenome: not present;CancerHotspot: no;3DHotspot: no	3:g.195501076G>C	MutationAssessor: NA;SIFT: impact: tolerated_low_confidence, score: 0.1;Polyphen-2: impact: benign, score: 0.112	Missense_Mutation	SNP	diploid		Somatic	Untested	hgsc.bcm.edu	3	195501076	195501076	G	C	0.06		12	198		337	121	ENST00000463781.3:c.13044C>G
	Liver Hepatocellular Carcinoma (TCGA, Firehose Legacy)	TCGA-BC-A10T-01	Hepatocellular Carcinoma	M111L	OncoKB: NA;CIViC: NA;MyCancerGenome: not present;CancerHotspot: no;3DHotspot: no	3:g.195518120T>G	MutationAssessor: NA;SIFT: NA;Polyphen-2: NA	Missense_Mutation	SNP	gain		Somatic	Untested	hgsc.bcm.edu	3	195518120	195518120	T	G	0.06		31	469		154	71	ENST00000463781.3:c.331A>C			rs200332113
	Liver Hepatocellular Carcinoma (TCGA, Firehose Legacy)	TCGA-BD-A3EP-01	Hepatocellular Carcinoma	P2214T	OncoKB: NA;CIViC: NA;MyCancerGenome: not present;CancerHotspot: no;3DHotspot: no	3:g.195511811G>T	MutationAssessor: NA;SIFT: NA;Polyphen-2: NA	Missense_Mutation	SNP	shallowdel		Somatic	Untested	hgsc.bcm.edu	3	195511811	195511811	G	T	0.05		6	112		139	247	ENST00000463781.3:c.6640C>A	1.2068e-05		rs745342765
	Liver Hepatocellular Carcinoma (TCGA, Firehose Legacy)	TCGA-DD-A39Y-01	Hepatocellular Carcinoma	T3343I	OncoKB: NA;CIViC: NA;MyCancerGenome: not present;CancerHotspot: no;3DHotspot: no	3:g.195508423G>A	MutationAssessor: NA;SIFT: NA;Polyphen-2: NA	Missense_Mutation	SNP	gain		Somatic	Untested	hgsc.bcm.edu	3	195508423	195508423	G	A	0.38		115	189		159	1151	ENST00000463781.3:c.10028C>T	0		rs1210202578
	Liver Hepatocellular Carcinoma (TCGA, Firehose Legacy)	TCGA-DD-A39Y-01	Hepatocellular Carcinoma	A2310Lfs*694	OncoKB: NA;CIViC: NA;MyCancerGenome: not present;CancerHotspot: no;3DHotspot: no	3:g.195511523del	MutationAssessor: NA;SIFT: NA;Polyphen-2: NA	Frame_Shift_Del	DEL	gain		Somatic	Untested	hgsc.bcm.edu	3	195511523	195511523	C	-	0.09		11	116		66	1151	ENST00000463781.3:c.6928del
	Liver Hepatocellular Carcinoma (TCGA, Firehose Legacy)	TCGA-DD-A3A0-01	Hepatocellular Carcinoma	I4366V	OncoKB: NA;CIViC: NA;MyCancerGenome: not present;CancerHotspot: no;3DHotspot: no	3:g.195498669T>C	MutationAssessor: NA;SIFT: NA;Polyphen-2: NA	Missense_Mutation	SNP	diploid		Somatic	Untested	hgsc.bcm.edu	3	195498669	195498669	T	C	0.06		5	82		77	1163	ENST00000463781.3:c.13096A>G
	Liver Hepatocellular Carcinoma (TCGA, Firehose Legacy)	TCGA-DD-A4NR-01	Hepatocellular Carcinoma	V2153L	OncoKB: NA;CIViC: NA;MyCancerGenome: not present;CancerHotspot: no;3DHotspot: no	3:g.195511994C>G	MutationAssessor: NA;SIFT: NA;Polyphen-2: NA	Missense_Mutation	SNP	diploid		Somatic	Untested	hgsc.bcm.edu	3	195511994	195511994	C	G	0.11		8	67		70	32	ENST00000463781.3:c.6457G>C
	Liver Hepatocellular Carcinoma (TCGA, Firehose Legacy)	TCGA-FV-A2QR-01	Hepatocellular Carcinoma	T1590A	OncoKB: NA;CIViC: NA;MyCancerGenome: not present;CancerHotspot: no;3DHotspot: no	3:g.195513683T>C	MutationAssessor: NA;SIFT: NA;Polyphen-2: NA	Missense_Mutation	SNP	diploid		Somatic	Untested	hgsc.bcm.edu	3	195513683	195513683	T	C	0.05		9	184		157	342	ENST00000463781.3:c.4768A>G	6.61559e-06		rs1213292451
	Liver Hepatocellular Carcinoma (TCGA, Firehose Legacy)	TCGA-2Y-A9HB-01	Hepatocellular Carcinoma	V1145E	OncoKB: NA;CIViC: NA;MyCancerGenome: not present;CancerHotspot: no;3DHotspot: no	3:g.195515017A>T	MutationAssessor: NA;SIFT: NA;Polyphen-2: NA	Missense_Mutation	SNP	diploid		Somatic	Untested	hgsc.bcm.edu	3	195515017	195515017	A	T	0.08	0.02	4	49	1	56	55	ENST00000463781.3:c.3434T>A			rs199883835
	Liver Hepatocellular Carcinoma (TCGA, Firehose Legacy)	TCGA-5R-AA1C-01	Hepatocellular Carcinoma	S3968_T3999del	OncoKB: NA;CIViC: NA;MyCancerGenome: not present;CancerHotspot: no;3DHotspot: no	3:g.195506454_195506549del	MutationAssessor: NA;SIFT: NA;Polyphen-2: NA	In_Frame_Del	DEL	gain		Somatic	Untested	hgsc.bcm.edu	3	195506454	195506549	GGTGGCGTGACCTGTGGATACTGAGGAAGTGTCGGTGACAGGAAGGGGGGTGGCGTGACCTGTGGATGCTGAGGAACGGCTGGTGACAGGAAGAGA	-	0.12		11	78		82	69	ENST00000463781.3:c.11902_11997del	9.19188e-05
	Liver Hepatocellular Carcinoma (TCGA, Firehose Legacy)	TCGA-DD-A1EF-01	Hepatocellular Carcinoma	G1020S	OncoKB: NA;CIViC: NA;MyCancerGenome: not present;CancerHotspot: no;3DHotspot: no	3:g.195515393C>T	MutationAssessor: NA;SIFT: NA;Polyphen-2: NA	Missense_Mutation	SNP	gain		Somatic	Untested	hgsc.bcm.edu	3	195515393	195515393	C	T	0.06		15	228		78	106	ENST00000463781.3:c.3058G>A	0.000458553		rs777210347
	Liver Hepatocellular Carcinoma (TCGA, Firehose Legacy)	TCGA-ED-A66X-01	Hepatocellular Carcinoma	D1933H	OncoKB: NA;CIViC: NA;MyCancerGenome: not present;CancerHotspot: no;3DHotspot: no	3:g.195512654C>G	MutationAssessor: NA;SIFT: NA;Polyphen-2: NA	Missense_Mutation	SNP	diploid		Somatic	Untested	hgsc.bcm.edu	3	195512654	195512654	C	G	0.07		10	134		104	29	ENST00000463781.3:c.5797G>C	5.5534e-05		rs75106502
