# Supplementary material for: Somatic Mutation Profiles Revealed by Next Generation Sequencing (NGS) in 39 Chinese Hepatocellular Carcinoma Patients
Source: Front Mol Biosci. 2022 Jan 18;8:800679. doi: 10.3389/fmolb.2021.800679 (PMC8804344; doi:10.3389/fmolb.2021.800679)
Supplement: Supplementary file 3 [file DataSheet2.ZIP]

Archive with 7 entries (6 files):
- Supplementary Figures/Supplementary Figure 1.png
- Supplementary Figures/Supplementary Figure 2.png
- Supplementary Figures/Supplementary Figure 3.png
- Supplementary Figures/Supplementary Figure 4.tif
- Supplementary Figures/Supplementary Figure 5.tif
- Supplementary Figures/Supplementary Figure 6.tif
- Supplementary Figures/
