# Supplementary material for: Somatic Mutation Profiles Revealed by Next Generation Sequencing (NGS) in 39 Chinese Hepatocellular Carcinoma Patients
Source: Front Mol Biosci. 2022 Jan 18;8:800679. doi: 10.3389/fmolb.2021.800679 (PMC8804344; doi:10.3389/fmolb.2021.800679)
Supplement: Supplementary file 4 [file Table7.xlsx]

## Sheet: Supplementary table 7 The corre
Clinical Attribute	Attribute Type	Statistical Test	p-Value	q-Value
Fraction Genome Altered	Sample	Kruskal Wallis Test	1.8e-08	1.32e-06
Mutation Count	Sample	Kruskal Wallis Test	3.08e-05	0.00112
Race Category	Patient	Chi-squared Test	0.00013	0.00317
Neoplasm Histologic Grade	Patient	Chi-squared Test	0.000453	0.00826
Sex	Patient	Chi-squared Test	0.00469	0.0595
Laboratory procedure international normalization ratio result upper limit of normal value	Patient	Kruskal Wallis Test	0.00579	0.0595
Disease Free (Months)	Patient	Kruskal Wallis Test	0.00621	0.0595
Overall Survival (Months)	Patient	Kruskal Wallis Test	0.00652	0.0595
Laboratory procedure prothrombin time result value	Patient	Kruskal Wallis Test	0.0105	0.085
Tissue Prospective Collection Indicator	Patient	Chi-squared Test	0.0144	0.0954
Tissue Retrospective Collection Indicator	Patient	Chi-squared Test	0.0144	0.0954
Bilirubin Total Norm Range Upper	Patient	Kruskal Wallis Test	0.0227	0.134
Family History of Cancer	Patient	Chi-squared Test	0.0239	0.134
Laboratory procedure international normalization ratio result lower limit of normal value	Patient	Kruskal Wallis Test	0.0325	0.17
Adjacent hepatic tissue inflammation extent type	Patient	Chi-squared Test	0.0387	0.188
AFP At Procurement	Patient	Kruskal Wallis Test	0.0578	0.264
Days to Sample Collection.	Sample	Kruskal Wallis Test	0.0641	0.275
Year of initial pathologic diagnosis	Patient	Kruskal Wallis Test	0.0692	0.281
Performance Status	Patient	Kruskal Wallis Test	0.0857	0.329
History hepato carcinoma risk factor	Patient	Chi-squared Test	0.0934	0.341
Form completion date	Patient	Chi-squared Test	0.106	0.361
Patient Weight	Patient	Kruskal Wallis Test	0.109	0.361
Disease Free Status	Patient	Chi-squared Test	0.114	0.361
Cancer diagnosis first degree relative number	Patient	Chi-squared Test	0.172	0.524
Diagnosis Age	Patient	Kruskal Wallis Test	0.2	0.551
Platelet count preresection	Patient	Kruskal Wallis Test	0.207	0.551
Neoplasm Disease Lymph Node Stage American Joint Committee on Cancer Code	Patient	Chi-squared Test	0.212	0.551
International Classification of Diseases for Oncology, Third Edition ICD-O-3 Histology Code	Patient	Chi-squared Test	0.222	0.551
Bilirubin Total Norm Range Lower	Patient	Kruskal Wallis Test	0.225	0.551
Oct embedded	Sample	Chi-squared Test	0.23	0.551
Tissue Source Site	Patient	Chi-squared Test	0.234	0.551
History hepato carcinoma risk factor other	Patient	Chi-squared Test	0.244	0.558
Laboratory procedure albumin result lower limit of normal value	Patient	Kruskal Wallis Test	0.257	0.564
Specimen collection method name	Patient	Chi-squared Test	0.263	0.564
Patient Height	Patient	Kruskal Wallis Test	0.283	0.571
Laboratory procedure creatinine result upper limit of normal value	Patient	Kruskal Wallis Test	0.29	0.571
AFP Normal Range Higher Bound	Patient	Chi-squared Test	0.297	0.571
Vascular Invasion	Patient	Chi-squared Test	0.297	0.571
Liver fibrosis ishak score category	Patient	Chi-squared Test	0.34	0.637
American Joint Committee on Cancer Publication Version Type	Patient	Chi-squared Test	0.368	0.671
American Joint Committee on Cancer Metastasis Stage Code	Patient	Chi-squared Test	0.389	0.692
Overall Survival Status	Patient	Chi-squared Test	0.421	0.694
Patient's Vital Status	Patient	Chi-squared Test	0.421	0.694
American Joint Committee on Cancer Tumor Stage Code	Patient	Chi-squared Test	0.463	0.694
Cancer Type Detailed	Sample	Chi-squared Test	0.475	0.694
Oncotree Code	Sample	Chi-squared Test	0.475	0.694
Pathology Report File Name	Sample	Chi-squared Test	0.476	0.694
Other Patient ID	Patient	Chi-squared Test	0.476	0.694
Other Sample ID	Sample	Chi-squared Test	0.476	0.694
Pathology report uuid	Sample	Chi-squared Test	0.476	0.694
Neoplasm Histologic Type Name	Patient	Chi-squared Test	0.504	0.722
Laboratory procedure albumin result specified value	Patient	Kruskal Wallis Test	0.526	0.738
Ethnicity Category	Patient	Chi-squared Test	0.539	0.743
Neoplasm Disease Stage American Joint Committee on Cancer Code	Patient	Chi-squared Test	0.585	0.779
Adjuvant Postoperative Pharmaceutical Therapy Administered Indicator	Patient	Chi-squared Test	0.587	0.779
Laboratory prcoedure platelet result lower limit of normal value	Patient	Kruskal Wallis Test	0.606	0.79
New Neoplasm Event Post Initial Therapy Indicator	Patient	Chi-squared Test	0.618	0.791
Surgical Margin Resection Status	Patient	Chi-squared Test	0.632	0.795
Ablation embolization tx adjuvant	Patient	Chi-squared Test	0.674	0.816
Vial number	Sample	Chi-squared Test	0.678	0.816
Prior Cancer Diagnosis Occurence	Patient	Chi-squared Test	0.682	0.816
Did patient start adjuvant postoperative radiotherapy?	Patient	Chi-squared Test	0.73	0.857
Person Neoplasm Status	Patient	Chi-squared Test	0.748	0.857
Child pugh classification grade	Patient	Chi-squared Test	0.751	0.857
Bilirubin Total	Patient	Kruskal Wallis Test	0.768	0.863
Hematology serum creatinine laboratory result value in mg dl	Patient	Kruskal Wallis Test	0.799	0.873
Laboratory procedure albumin result upper limit of normal value	Patient	Kruskal Wallis Test	0.801	0.873
Number of Samples Per Patient	Patient	Chi-squared Test	0.858	0.908
Neoadjuvant Therapy Type Administered Prior To Resection Text	Patient	Chi-squared Test	0.858	0.908
Laboratory procedure creatinine result lower limit of normal value	Patient	Kruskal Wallis Test	0.901	0.94
Sample Initial Weight	Sample	Kruskal Wallis Test	0.943	0.97
Laboratory prcoedure platelet result upper limit of normal value	Patient	Kruskal Wallis Test	0.985	0.985
AFP Normal Range Lower Bound	Patient	Chi-squared Test	0.985	0.985
